# Supplementary material for: N′-[(E)-1-Phenyl­ethyl­idene]benzo­hydrazide
Source: Acta Crystallogr Sect E Struct Rep Online. 2008 Sep 20;64(Pt 10):o1961–2. doi: 10.1107/S1600536808029218 (PMC2959329; doi:10.1107/S1600536808029218)
Supplement: Supplementary file 1 [file e-64-o1961-sup1.cif]

##############################################################################
###                                                                        ###
###        Electronic paper (Acta Crystallographica Section E)             ###
###                                                                        ###
##############################################################################
#                                                                            #
# This CIF contains the data in a paper accepted for publication in Acta     #
# Crystallographica Section E. It conforms to the requirements of Notes      #
# for Authors for Section E, and has been peer reviewed under the auspices   #
# of the IUCr Commission on Journals.                                        #
#                                                                            #
# Full details of the Crystallographic Information File format               #
# are given in the paper "The Crystallographic Information File (CIF):       #
# a New Standard Archive File for Crystallography" by S. R. Hall, F. H.      #
# Allen and I. D. Brown [Acta Cryst. (1991), A47, 655-685].                  #
#                                                                            #
# The current version of the core CIF dictionary is obtainable from          #
# ftp://ftp.iucr.org/pub/cif_core.dic. The current version number is 2.4.    #
#                                                                            #
# Software is freely available for graphical display of the structure(s) in  #
# this CIF.  For information consult the CIF home page http://www.iucr.org/  #
# cif/home.html                                                              #
#                                                                            #
# This file may be used for bona fide research purposes within the           #
# scientific community so long as proper attribution is given to the journal # 
# article from which it was obtained.                                        #
#                                                                            #
##############################################################################
                                             
data_global
_audit_creation_method     'form.cif (version 2.0)'
_journal_data_validation_number     ?
_journal_date_recd_electronic     2008-09-06
_journal_date_accepted     2008-09-11
_journal_name_full     'Acta Crystallographica, Section E'
_journal_year     2008
_journal_volume     64
_journal_issue     10
_journal_page_first     o1961
_journal_page_last     o1962
_journal_paper_category     QO
_journal_coeditor_code     SI2108
_publ_contact_author_name     'Prof. Fun Hoong Kun'
_publ_contact_author_address
;
      X-ray Crystallography Unit
      School of Physics
      Universiti Sains Malaysia
      11800 USM, Penang
      MALAYSIA
;
_publ_contact_author_email     hkfun@usm.my
_publ_contact_author_fax     '6 04 6579150'
_publ_contact_author_phone     '6 04 6577888  Ext. 3690'
_publ_section_title
;
<i>N</i>'-[(<i>E</i>)-1-Phenylethylidene]benzohydrazide
;
loop_
    _publ_author_name
    _publ_author_footnote
    _publ_author_address
    'Hoong-Kun Fun' ?
;     X-ray Crystallography Unit
      School of Physics
      Universiti Sains Malaysia
      11800 USM, Penang
      Malaysia
;
    'K. V. Sujith' ?
;
      Department of Studies in Chemistry
      Mangalore University
      Mangalagangotri
      Mangalore 574 199
      India
;
    'P. S. Patil'
;
      Department of Studies in Physics,
      Mangalore University,
      Mangalagangotri,
      Mangalore 574 199,
      India.
;
;
      Department of Physics
      K.L.E. Society's K.L.E. Institute of Technology
      Gokul Road
      Hubli 590 030
      India
;
    'B. Kalluraya' ?
;
      Department of Studies in Chemistry
      Mangalore University
      Mangalagangotri
      Mangalore 574 199
      India
;
    'Suchada Chantrapromma'
;
      Additional correspondence author, email: suchada.c@psu.ac.th.
;
;     Crystal Materials Research Unit
      Department of Chemistry
      Faculty of Science
      Prince of Songkla University
      Hat-Yai, Songkhla 90112
      Thailand
;
data_I
_audit_creation_method     SHELXL-97
_chemical_name_systematic
;
N'-[(E)-1-phenylethylidene]benzohydrazide
;
_chemical_name_common
;
N'-[(E)-1-phenylethylidene]benzohydrazide
;
_chemical_formula_moiety     'C15 H14 N2 O'
_chemical_formula_sum     'C15 H14 N2 O'
_chemical_formula_iupac     'C15 H14 N2 O'
_chemical_formula_weight     238.28
_chemical_melting_point     ?
_symmetry_cell_setting     Orthorhombic
_symmetry_space_group_name_H-M     'P c a 21'
_symmetry_space_group_name_Hall     'P 2c -2ac'
loop_
    _symmetry_equiv_pos_as_xyz
    'x, y, z'
    '-x, -y, z+1/2'
    'x+1/2, -y, z'
    '-x+1/2, y, z+1/2'
_cell_length_a     8.2237(6)
_cell_length_b     5.5938(4)
_cell_length_c     52.839(4)
_cell_angle_alpha     90.00
_cell_angle_beta     90.00
_cell_angle_gamma     90.00
_cell_volume     2430.7(3)
_cell_formula_units_Z     8
_cell_measurement_reflns_used     3572
_cell_measurement_theta_min     0.77
_cell_measurement_theta_max     30.00
_cell_measurement_temperature     100.00(10)
_exptl_crystal_description     Plate
_exptl_crystal_colour     Colorless
_exptl_crystal_size_max     0.50
_exptl_crystal_size_mid     0.22
_exptl_crystal_size_min     0.05
_exptl_crystal_density_diffrn     1.302
_exptl_crystal_density_meas     ?
_exptl_crystal_density_method     'not measured'
_exptl_crystal_F_000     1008
_exptl_absorpt_coefficient_mu     0.083
_exptl_absorpt_correction_type     multi-scan
_exptl_absorpt_process_details     '(SADABS; Bruker, 2005)'
_exptl_absorpt_correction_T_min     0.9592
_exptl_absorpt_correction_T_max     0.9956
_exptl_special_details
;
The low-temperature data was collected with the Oxford Cyrosystem Cobra
low-temperature attachment.
;
_diffrn_ambient_temperature     100.00(10)
_diffrn_radiation_type     MoK\a
_diffrn_radiation_wavelength     0.71073
_diffrn_radiation_source     'fine-focus sealed tube'
_diffrn_radiation_monochromator     graphite
_diffrn_measurement_device_type
;
Bruker SMART APEXII CCD area-detector diffractometer
;
_diffrn_measurement_method     '\w scans'
_diffrn_detector_area_resol_mean     8.33
_diffrn_reflns_number     23699
_diffrn_reflns_av_R_equivalents     0.0690
_diffrn_reflns_av_sigmaI/netI     0.0547
_diffrn_reflns_theta_min     0.77
_diffrn_reflns_theta_max     30.00
_diffrn_reflns_theta_full     30.00
_diffrn_measured_fraction_theta_max     1.000
_diffrn_measured_fraction_theta_full     1.000
_diffrn_reflns_limit_h_min     -11
_diffrn_reflns_limit_h_max     11
_diffrn_reflns_limit_k_min     -7
_diffrn_reflns_limit_k_max     7
_diffrn_reflns_limit_l_min     -74
_diffrn_reflns_limit_l_max     73
_diffrn_standards_number     0
_diffrn_standards_interval_count     ?
_diffrn_standards_interval_time     ?
_diffrn_standards_decay_%     ?
_refine_special_details
;
Refinement of <i>F</i>^2^ against ALL reflections. The weighted <i>R</i>-factor
<i>wR</i> and goodness of fit <i>S</i> are based on <i>F</i>^2^, conventional
<i>R</i>-factors <i>R</i> are based on <i>F</i>, with <i>F</i> set to zero for
negative <i>F</i>^2^. The threshold expression of <i>F</i>^2^ >
\s(<i>F</i>^2^) is used only for calculating <i>R</i>-factors(gt) <i>etc</i>.
and is not relevant to the choice of reflections for refinement.
<i>R</i>-factors based on <i>F</i>^2^ are statistically about twice as large
as those based on <i>F</i>, and <i>R</i>- factors based on ALL data will be
even larger.
;
_reflns_number_total     3572
_reflns_number_gt     2925
_reflns_threshold_expression     'I > 2\s(I)'
_refine_ls_structure_factor_coef     Fsqd
_refine_ls_matrix_type     full
_refine_ls_R_factor_all     0.0780
_refine_ls_R_factor_gt     0.0640
_refine_ls_wR_factor_gt     0.1507
_refine_ls_wR_factor_ref     0.1586
_refine_ls_goodness_of_fit_ref     1.076
_refine_ls_restrained_S_all     1.076
_refine_ls_number_reflns     3572
_refine_ls_number_parameters     327
_refine_ls_number_restraints     1
_refine_ls_hydrogen_treatment     constr
_refine_ls_weighting_scheme     calc
_refine_ls_weighting_details
              'w=1/[\s^2^(Fo^2^)+(0.0598P)^2^+2.0097P] where P=(Fo^2^+2Fc^2^)/3'
_atom_sites_solution_hydrogens     geom
_atom_sites_solution_primary     direct
_atom_sites_solution_secondary     difmap
_refine_ls_shift/su_max     0.000
_refine_ls_shift/su_mean     0.000
_refine_diff_density_max     0.289
_refine_diff_density_min     -0.299
_refine_ls_extinction_method     none
_refine_ls_extinction_coef     ?
loop_
    _atom_type_symbol
    _atom_type_description
    _atom_type_scat_dispersion_real
    _atom_type_scat_dispersion_imag
    _atom_type_scat_source
    'C' 'C' 0.0033 0.0000
                         'International Tables Vol C Tables 4.2.6.8 and 6.1.1.4'
    'H' 'H' 0.0000 0.0000
                         'International Tables Vol C Tables 4.2.6.8 and 6.1.1.4'
    'N' 'N' 0.0061 0.0000
                         'International Tables Vol C Tables 4.2.6.8 and 6.1.1.4'
    'O' 'O' 0.0106 0.0000
                         'International Tables Vol C Tables 4.2.6.8 and 6.1.1.4'
_computing_data_collection     'APEX2 (Bruker, 2005)'
_computing_cell_refinement     'SAINT (Bruker, 2005)'
_computing_data_reduction     'SAINT (Bruker, 2005)'
_computing_structure_solution     'SHELXTL (Sheldrick, 2008)'
_computing_structure_refinement     'SHELXTL (Sheldrick, 2008)'
_computing_molecular_graphics     'SHELXTL (Sheldrick, 2008)'
_computing_publication_material
;
SHELXTL (Sheldrick, 2008) and PLATON (Spek, 2003)
;
loop_
    _atom_site_type_symbol
    _atom_site_label
    _atom_site_fract_x
    _atom_site_fract_y
    _atom_site_fract_z
    _atom_site_U_iso_or_equiv
    _atom_site_adp_type
    _atom_site_calc_flag
    _atom_site_refinement_flags
    _atom_site_occupancy
    _atom_site_disorder_assembly
    _atom_site_disorder_group
    O O2A 0.4444(3) -0.2422(5) 0.28192(5) 0.0225(5) Uani d . 1 . .
    N N1A 0.5650(4) 0.0608(6) 0.24842(6) 0.0211(7) Uani d . 1 . .
    N N2A 0.6306(4) 0.0417(6) 0.27253(6) 0.0201(7) Uani d . 1 . .
    H H2NA 0.7358 0.0912 0.2746 0.024 Uiso d R 1 . .
    C C1A 0.5851(5) 0.4279(7) 0.19173(7) 0.0228(8) Uani d . 1 . .
    H H1AA 0.6561 0.5481 0.1968 0.027 Uiso calc R 1 . .
    C C2A 0.5277(5) 0.4246(7) 0.16709(7) 0.0248(8) Uani d . 1 . .
    H H2AA 0.5604 0.5425 0.1558 0.030 Uiso calc R 1 . .
    C C3A 0.4219(5) 0.2471(7) 0.15916(7) 0.0237(8) Uani d . 1 . .
    H H3AA 0.3846 0.2445 0.1426 0.028 Uiso calc R 1 . .
    C C4A 0.3719(6) 0.0726(7) 0.17624(8) 0.0259(8) Uani d . 1 . .
    H H4AA 0.2996 -0.0457 0.1711 0.031 Uiso calc R 1 . .
    C C5A 0.4294(5) 0.0744(7) 0.20083(7) 0.0221(8) Uani d . 1 . .
    H H5AA 0.3959 -0.0440 0.2120 0.026 Uiso calc R 1 . .
    C C6A 0.5372(5) 0.2515(6) 0.20916(7) 0.0183(7) Uani d . 1 . .
    C C7A 0.6028(4) 0.2496(6) 0.23548(7) 0.0186(7) Uani d . 1 . .
    C C8A 0.5670(5) -0.1290(6) 0.28767(7) 0.0194(7) Uani d . 1 . .
    C C9A 0.6454(5) -0.1709(6) 0.31291(7) 0.0192(7) Uani d . 1 . .
    C C10A 0.6062(5) -0.3840(7) 0.32523(7) 0.0237(8) Uani d . 1 . .
    H H10A 0.5381 -0.4942 0.3174 0.028 Uiso calc R 1 . .
    C C11A 0.6686(6) -0.4318(7) 0.34912(8) 0.0281(9) Uani d . 1 . .
    H H11A 0.6405 -0.5727 0.3574 0.034 Uiso calc R 1 . .
    C C12A 0.7725(5) -0.2705(7) 0.36069(8) 0.0284(9) Uani d . 1 . .
    H H12A 0.8161 -0.3045 0.3765 0.034 Uiso calc R 1 . .
    C C13A 0.8115(5) -0.0584(7) 0.34857(7) 0.0264(8) Uani d . 1 . .
    H H13A 0.8798 0.0509 0.3565 0.032 Uiso calc R 1 . .
    C C14A 0.7494(5) -0.0079(7) 0.32479(7) 0.0223(7) Uani d . 1 . .
    H H14A 0.7768 0.1343 0.3167 0.027 Uiso calc R 1 . .
    C C15A 0.7015(5) 0.4561(6) 0.24455(8) 0.0240(8) Uani d . 1 . .
    H H15A 0.6978 0.4627 0.2627 0.036 Uiso calc R 1 . .
    H H15B 0.6581 0.6016 0.2377 0.036 Uiso calc R 1 . .
    H H15C 0.8121 0.4370 0.2391 0.036 Uiso calc R 1 . .
    O O2B 0.7470(3) 0.7474(4) 0.48915(5) 0.0219(5) Uani d . 1 . .
    N N1B 0.8664(4) 0.4422(5) 0.52262(6) 0.0191(6) Uani d . 1 . .
    N N2B 0.9356(4) 0.4640(6) 0.49876(6) 0.0217(7) Uani d . 1 . .
    H H2NB 1.0056 0.4027 0.4934 0.026 Uiso d R 1 . .
    C C1B 0.8836(5) 0.0735(7) 0.57897(7) 0.0230(8) Uani d . 1 . .
    H H1BA 0.9549 -0.0459 0.5738 0.028 Uiso calc R 1 . .
    C C2B 0.8256(5) 0.0752(7) 0.60357(7) 0.0256(8) Uani d . 1 . .
    H H2BA 0.8590 -0.0419 0.6149 0.031 Uiso calc R 1 . .
    C C3B 0.7171(5) 0.2523(7) 0.61138(7) 0.0242(8) Uani d . 1 . .
    H H3BA 0.6778 0.2529 0.6279 0.029 Uiso calc R 1 . .
    C C4B 0.6682(5) 0.4275(7) 0.59443(7) 0.0233(8) Uani d . 1 . .
    H H4BA 0.5953 0.5450 0.5996 0.028 Uiso calc R 1 . .
    C C5B 0.7273(5) 0.4279(6) 0.56996(7) 0.0214(8) Uani d . 1 . .
    H H5BA 0.6950 0.5472 0.5588 0.026 Uiso calc R 1 . .
    C C6B 0.8357(5) 0.2499(6) 0.56181(7) 0.0178(7) Uani d . 1 . .
    C C7B 0.9020(5) 0.2528(6) 0.53547(7) 0.0181(7) Uani d . 1 . .
    C C8B 0.8716(5) 0.6352(6) 0.48358(7) 0.0191(7) Uani d . 1 . .
    C C9B 0.9556(5) 0.6867(7) 0.45879(7) 0.0200(7) Uani d . 1 . .
    C C10B 0.9161(5) 0.9028(7) 0.44669(8) 0.0239(8) Uani d . 1 . .
    H H10B 0.8449 1.0098 0.4543 0.029 Uiso calc R 1 . .
    C C11B 0.9835(5) 0.9560(7) 0.42336(7) 0.0248(8) Uani d . 1 . .
    H H11B 0.9575 1.0990 0.4153 0.030 Uiso calc R 1 . .
    C C12B 1.0899(5) 0.7967(7) 0.41187(7) 0.0258(8) Uani d . 1 . .
    H H12B 1.1345 0.8333 0.3962 0.031 Uiso calc R 1 . .
    C C13B 1.1300(5) 0.5833(7) 0.42368(7) 0.0249(8) Uani d . 1 . .
    H H13B 1.2033 0.4785 0.4161 0.030 Uiso calc R 1 . .
    C C14B 1.0592(5) 0.5268(7) 0.44704(7) 0.0228(8) Uani d . 1 . .
    H H14B 1.0821 0.3809 0.4547 0.027 Uiso calc R 1 . .
    C C15B 1.0038(5) 0.0472(6) 0.52656(7) 0.0215(8) Uani d . 1 . .
    H H15D 1.0135 0.0531 0.5085 0.032 Uiso calc R 1 . .
    H H15E 0.9531 -0.1004 0.5314 0.032 Uiso calc R 1 . .
    H H15F 1.1099 0.0571 0.5341 0.032 Uiso calc R 1 . .
loop_
    _atom_site_aniso_label
    _atom_site_aniso_U_11
    _atom_site_aniso_U_22
    _atom_site_aniso_U_33
    _atom_site_aniso_U_12
    _atom_site_aniso_U_13
    _atom_site_aniso_U_23
    O2A 0.0164(13) 0.0242(12) 0.0268(13) -0.0029(11) -0.0018(11) 0.0001(10)
    N1A 0.0199(17) 0.0221(15) 0.0214(15) -0.0012(12) -0.0012(13) 0.0022(12)
    N2A 0.0191(17) 0.0198(15) 0.0213(16) -0.0015(12) -0.0014(13) 0.0019(12)
    C1A 0.023(2) 0.0184(16) 0.027(2) -0.0005(14) 0.0004(15) 0.0014(14)
    C2A 0.023(2) 0.0258(18) 0.0253(19) 0.0017(16) -0.0004(16) 0.0067(15)
    C3A 0.025(2) 0.0271(19) 0.0189(17) 0.0047(16) -0.0020(15) 0.0016(14)
    C4A 0.029(2) 0.0225(18) 0.0258(18) -0.0018(16) -0.0003(16) -0.0034(15)
    C5A 0.0199(19) 0.0209(17) 0.0254(18) -0.0009(15) 0.0002(15) 0.0020(14)
    C6A 0.0164(17) 0.0182(15) 0.0203(16) 0.0023(13) 0.0006(13) 0.0000(13)
    C7A 0.0143(17) 0.0199(16) 0.0216(17) 0.0029(13) -0.0002(13) -0.0012(13)
    C8A 0.0195(18) 0.0158(15) 0.0229(18) 0.0009(14) 0.0000(15) 0.0001(13)
    C9A 0.0168(18) 0.0188(16) 0.0221(17) 0.0005(13) 0.0011(14) 0.0027(13)
    C10A 0.025(2) 0.0204(17) 0.0261(19) 0.0000(15) -0.0029(16) 0.0017(14)
    C11A 0.028(2) 0.0273(19) 0.029(2) 0.0009(16) 0.0015(17) 0.0061(16)
    C12A 0.028(2) 0.034(2) 0.0226(18) 0.0027(17) -0.0020(16) 0.0043(16)
    C13A 0.021(2) 0.033(2) 0.0253(19) -0.0016(16) 0.0004(16) -0.0012(15)
    C14A 0.022(2) 0.0233(16) 0.0218(18) -0.0040(16) 0.0001(16) 0.0010(14)
    C15A 0.024(2) 0.0192(17) 0.029(2) 0.0007(15) -0.0032(16) -0.0005(14)
    O2B 0.0192(13) 0.0213(12) 0.0253(13) 0.0023(11) 0.0021(10) 0.0007(10)
    N1B 0.0182(16) 0.0200(14) 0.0193(15) -0.0017(12) 0.0029(12) -0.0006(11)
    N2B 0.0213(17) 0.0247(15) 0.0190(15) 0.0021(13) 0.0058(13) -0.0008(12)
    C1B 0.0215(19) 0.0189(16) 0.028(2) 0.0017(14) 0.0004(16) 0.0025(15)
    C2B 0.025(2) 0.0252(18) 0.027(2) 0.0000(16) -0.0021(17) 0.0070(15)
    C3B 0.022(2) 0.0281(18) 0.0221(18) -0.0019(15) 0.0016(15) 0.0002(15)
    C4B 0.024(2) 0.0255(18) 0.0210(17) 0.0030(16) 0.0015(15) -0.0030(14)
    C5B 0.026(2) 0.0183(15) 0.0205(17) 0.0028(14) -0.0004(15) 0.0012(13)
    C6B 0.0158(17) 0.0142(14) 0.0235(16) -0.0021(13) 0.0002(14) 0.0006(12)
    C7B 0.0155(17) 0.0153(16) 0.0237(18) -0.0002(13) -0.0012(13) -0.0028(13)
    C8B 0.0188(18) 0.0181(16) 0.0204(17) -0.0015(14) 0.0005(14) -0.0018(13)
    C9B 0.0177(18) 0.0219(16) 0.0204(16) -0.0029(14) 0.0015(14) -0.0035(14)
    C10B 0.0217(19) 0.0229(17) 0.027(2) 0.0011(15) -0.0024(15) 0.0000(15)
    C11B 0.028(2) 0.0220(18) 0.0240(18) -0.0030(15) -0.0011(16) 0.0041(14)
    C12B 0.025(2) 0.0319(19) 0.0201(17) -0.0053(16) 0.0006(15) 0.0014(15)
    C13B 0.025(2) 0.0270(17) 0.0222(18) 0.0012(16) 0.0045(16) -0.0037(14)
    C14B 0.025(2) 0.0201(16) 0.0231(18) 0.0018(15) -0.0015(15) -0.0001(14)
    C15B 0.0212(19) 0.0185(16) 0.0250(18) 0.0035(14) 0.0011(15) -0.0018(14)
_geom_special_details
;
All e.s.d.'s (except the e.s.d. in the dihedral angle between two l.s. planes)
are estimated using the full covariance matrix. The cell e.s.d.'s are taken
into account individually in the estimation of e.s.d.'s in distances, angles
and torsion angles; correlations between e.s.d.'s in cell parameters are only
used when they are defined by crystal symmetry. An approximate (isotropic)
treatment of cell e.s.d.'s is used for estimating e.s.d.'s involving l.s.
planes.
;
loop_
    _geom_bond_atom_site_label_1
    _geom_bond_atom_site_label_2
    _geom_bond_site_symmetry_2
    _geom_bond_distance
    _geom_bond_publ_flag
    O2A C8A . 1.229(5) ?
    N1A C7A . 1.296(5) ?
    N1A N2A . 1.388(4) ?
    N2A C8A . 1.351(5) ?
    N2A H2NA . 0.9145 ?
    C1A C2A . 1.385(5) ?
    C1A C6A . 1.406(5) ?
    C1A H1AA . 0.9300 ?
    C2A C3A . 1.385(6) ?
    C2A H2AA . 0.9300 ?
    C3A C4A . 1.392(6) ?
    C3A H3AA . 0.9300 ?
    C4A C5A . 1.382(5) ?
    C4A H4AA . 0.9300 ?
    C5A C6A . 1.400(5) ?
    C5A H5AA . 0.9300 ?
    C6A C7A . 1.492(5) ?
    C7A C15A . 1.491(5) ?
    C8A C9A . 1.499(5) ?
    C9A C10A . 1.396(5) ?
    C9A C14A . 1.399(5) ?
    C10A C11A . 1.388(6) ?
    C10A H10A . 0.9300 ?
    C11A C12A . 1.385(6) ?
    C11A H11A . 0.9300 ?
    C12A C13A . 1.386(6) ?
    C12A H12A . 0.9300 ?
    C13A C14A . 1.385(5) ?
    C13A H13A . 0.9300 ?
    C14A H14A . 0.9300 ?
    C15A H15A . 0.9600 ?
    C15A H15B . 0.9600 ?
    C15A H15C . 0.9600 ?
    O2B C8B . 1.237(5) ?
    N1B C7B . 1.292(5) ?
    N1B N2B . 1.389(4) ?
    N2B C8B . 1.356(5) ?
    N2B H2NB . 0.7271 ?
    C1B C2B . 1.384(5) ?
    C1B C6B . 1.397(5) ?
    C1B H1BA . 0.9300 ?
    C2B C3B . 1.395(6) ?
    C2B H2BA . 0.9300 ?
    C3B C4B . 1.387(5) ?
    C3B H3BA . 0.9300 ?
    C4B C5B . 1.381(5) ?
    C4B H4BA . 0.9300 ?
    C5B C6B . 1.404(5) ?
    C5B H5BA . 0.9300 ?
    C6B C7B . 1.495(5) ?
    C7B C15B . 1.498(5) ?
    C8B C9B . 1.509(5) ?
    C9B C14B . 1.382(5) ?
    C9B C10B . 1.406(5) ?
    C10B C11B . 1.384(6) ?
    C10B H10B . 0.9300 ?
    C11B C12B . 1.389(6) ?
    C11B H11B . 0.9300 ?
    C12B C13B . 1.387(6) ?
    C12B H12B . 0.9300 ?
    C13B C14B . 1.401(5) ?
    C13B H13B . 0.9300 ?
    C14B H14B . 0.9300 ?
    C15B H15D . 0.9600 ?
    C15B H15E . 0.9600 ?
    C15B H15F . 0.9600 ?
loop_
    _geom_angle_atom_site_label_1
    _geom_angle_atom_site_label_2
    _geom_angle_atom_site_label_3
    _geom_angle_site_symmetry_1
    _geom_angle_site_symmetry_3
    _geom_angle
    _geom_angle_publ_flag
    C7A N1A N2A . . 117.0(3) ?
    C8A N2A N1A . . 116.6(3) ?
    C8A N2A H2NA . . 120.6 ?
    N1A N2A H2NA . . 117.0 ?
    C2A C1A C6A . . 120.7(4) ?
    C2A C1A H1AA . . 119.6 ?
    C6A C1A H1AA . . 119.6 ?
    C3A C2A C1A . . 120.5(4) ?
    C3A C2A H2AA . . 119.7 ?
    C1A C2A H2AA . . 119.7 ?
    C2A C3A C4A . . 119.5(4) ?
    C2A C3A H3AA . . 120.3 ?
    C4A C3A H3AA . . 120.3 ?
    C5A C4A C3A . . 120.2(4) ?
    C5A C4A H4AA . . 119.9 ?
    C3A C4A H4AA . . 119.9 ?
    C4A C5A C6A . . 121.1(4) ?
    C4A C5A H5AA . . 119.4 ?
    C6A C5A H5AA . . 119.4 ?
    C5A C6A C1A . . 117.9(3) ?
    C5A C6A C7A . . 121.1(3) ?
    C1A C6A C7A . . 121.0(3) ?
    N1A C7A C15A . . 126.3(3) ?
    N1A C7A C6A . . 114.3(3) ?
    C15A C7A C6A . . 119.4(3) ?
    O2A C8A N2A . . 122.4(3) ?
    O2A C8A C9A . . 119.5(3) ?
    N2A C8A C9A . . 118.1(3) ?
    C10A C9A C14A . . 119.2(3) ?
    C10A C9A C8A . . 116.7(3) ?
    C14A C9A C8A . . 124.1(3) ?
    C11A C10A C9A . . 120.2(4) ?
    C11A C10A H10A . . 119.9 ?
    C9A C10A H10A . . 119.9 ?
    C12A C11A C10A . . 120.2(4) ?
    C12A C11A H11A . . 119.9 ?
    C10A C11A H11A . . 119.9 ?
    C11A C12A C13A . . 119.7(4) ?
    C11A C12A H12A . . 120.1 ?
    C13A C12A H12A . . 120.1 ?
    C14A C13A C12A . . 120.6(4) ?
    C14A C13A H13A . . 119.7 ?
    C12A C13A H13A . . 119.7 ?
    C13A C14A C9A . . 120.0(4) ?
    C13A C14A H14A . . 120.0 ?
    C9A C14A H14A . . 120.0 ?
    C7A C15A H15A . . 109.5 ?
    C7A C15A H15B . . 109.5 ?
    H15A C15A H15B . . 109.5 ?
    C7A C15A H15C . . 109.5 ?
    H15A C15A H15C . . 109.5 ?
    H15B C15A H15C . . 109.5 ?
    C7B N1B N2B . . 117.1(3) ?
    C8B N2B N1B . . 116.1(3) ?
    C8B N2B H2NB . . 114.2 ?
    N1B N2B H2NB . . 129.5 ?
    C2B C1B C6B . . 120.5(4) ?
    C2B C1B H1BA . . 119.8 ?
    C6B C1B H1BA . . 119.8 ?
    C1B C2B C3B . . 120.2(4) ?
    C1B C2B H2BA . . 119.9 ?
    C3B C2B H2BA . . 119.9 ?
    C4B C3B C2B . . 119.7(4) ?
    C4B C3B H3BA . . 120.1 ?
    C2B C3B H3BA . . 120.1 ?
    C5B C4B C3B . . 120.2(4) ?
    C5B C4B H4BA . . 119.9 ?
    C3B C4B H4BA . . 119.9 ?
    C4B C5B C6B . . 120.6(3) ?
    C4B C5B H5BA . . 119.7 ?
    C6B C5B H5BA . . 119.7 ?
    C1B C6B C5B . . 118.8(3) ?
    C1B C6B C7B . . 120.6(3) ?
    C5B C6B C7B . . 120.6(3) ?
    N1B C7B C6B . . 114.5(3) ?
    N1B C7B C15B . . 126.2(3) ?
    C6B C7B C15B . . 119.2(3) ?
    O2B C8B N2B . . 122.6(3) ?
    O2B C8B C9B . . 119.3(3) ?
    N2B C8B C9B . . 118.1(3) ?
    C14B C9B C10B . . 119.7(4) ?
    C14B C9B C8B . . 123.3(3) ?
    C10B C9B C8B . . 116.9(3) ?
    C11B C10B C9B . . 119.8(4) ?
    C11B C10B H10B . . 120.1 ?
    C9B C10B H10B . . 120.1 ?
    C10B C11B C12B . . 120.3(4) ?
    C10B C11B H11B . . 119.9 ?
    C12B C11B H11B . . 119.9 ?
    C13B C12B C11B . . 120.4(4) ?
    C13B C12B H12B . . 119.8 ?
    C11B C12B H12B . . 119.8 ?
    C12B C13B C14B . . 119.4(4) ?
    C12B C13B H13B . . 120.3 ?
    C14B C13B H13B . . 120.3 ?
    C9B C14B C13B . . 120.4(4) ?
    C9B C14B H14B . . 119.8 ?
    C13B C14B H14B . . 119.8 ?
    C7B C15B H15D . . 109.5 ?
    C7B C15B H15E . . 109.5 ?
    H15D C15B H15E . . 109.5 ?
    C7B C15B H15F . . 109.5 ?
    H15D C15B H15F . . 109.5 ?
    H15E C15B H15F . . 109.5 ?
loop_
    _geom_torsion_atom_site_label_1
    _geom_torsion_atom_site_label_2
    _geom_torsion_atom_site_label_3
    _geom_torsion_atom_site_label_4
    _geom_torsion_site_symmetry_1
    _geom_torsion_site_symmetry_2
    _geom_torsion_site_symmetry_3
    _geom_torsion_site_symmetry_4
    _geom_torsion
    _geom_torsion_publ_flag
    C7A N1A N2A C8A . . . . 167.6(3) ?
    C6A C1A C2A C3A . . . . 0.0(6) ?
    C1A C2A C3A C4A . . . . 0.7(6) ?
    C2A C3A C4A C5A . . . . -1.0(6) ?
    C3A C4A C5A C6A . . . . 0.6(6) ?
    C4A C5A C6A C1A . . . . 0.1(6) ?
    C4A C5A C6A C7A . . . . -178.3(3) ?
    C2A C1A C6A C5A . . . . -0.4(6) ?
    C2A C1A C6A C7A . . . . 178.0(3) ?
    N2A N1A C7A C15A . . . . -4.2(6) ?
    N2A N1A C7A C6A . . . . 176.2(3) ?
    C5A C6A C7A N1A . . . . 6.8(5) ?
    C1A C6A C7A N1A . . . . -171.5(3) ?
    C5A C6A C7A C15A . . . . -172.8(4) ?
    C1A C6A C7A C15A . . . . 8.8(5) ?
    N1A N2A C8A O2A . . . . -9.0(5) ?
    N1A N2A C8A C9A . . . . 174.2(3) ?
    O2A C8A C9A C10A . . . . 19.1(5) ?
    N2A C8A C9A C10A . . . . -164.0(3) ?
    O2A C8A C9A C14A . . . . -158.9(4) ?
    N2A C8A C9A C14A . . . . 18.0(5) ?
    C14A C9A C10A C11A . . . . 0.6(6) ?
    C8A C9A C10A C11A . . . . -177.4(4) ?
    C9A C10A C11A C12A . . . . -1.2(6) ?
    C10A C11A C12A C13A . . . . 1.4(6) ?
    C11A C12A C13A C14A . . . . -1.1(6) ?
    C12A C13A C14A C9A . . . . 0.5(6) ?
    C10A C9A C14A C13A . . . . -0.3(6) ?
    C8A C9A C14A C13A . . . . 177.6(4) ?
    C7B N1B N2B C8B . . . . 166.7(3) ?
    C6B C1B C2B C3B . . . . 0.7(6) ?
    C1B C2B C3B C4B . . . . -0.3(6) ?
    C2B C3B C4B C5B . . . . -0.5(6) ?
    C3B C4B C5B C6B . . . . 0.9(6) ?
    C2B C1B C6B C5B . . . . -0.3(6) ?
    C2B C1B C6B C7B . . . . 178.1(4) ?
    C4B C5B C6B C1B . . . . -0.5(6) ?
    C4B C5B C6B C7B . . . . -178.9(4) ?
    N2B N1B C7B C6B . . . . 174.9(3) ?
    N2B N1B C7B C15B . . . . -3.6(6) ?
    C1B C6B C7B N1B . . . . -170.8(3) ?
    C5B C6B C7B N1B . . . . 7.6(5) ?
    C1B C6B C7B C15B . . . . 7.8(5) ?
    C5B C6B C7B C15B . . . . -173.8(3) ?
    N1B N2B C8B O2B . . . . -8.4(5) ?
    N1B N2B C8B C9B . . . . 172.6(3) ?
    O2B C8B C9B C14B . . . . -158.2(4) ?
    N2B C8B C9B C14B . . . . 20.9(6) ?
    O2B C8B C9B C10B . . . . 17.6(5) ?
    N2B C8B C9B C10B . . . . -163.3(3) ?
    C14B C9B C10B C11B . . . . -1.2(6) ?
    C8B C9B C10B C11B . . . . -177.2(4) ?
    C9B C10B C11B C12B . . . . 0.0(6) ?
    C10B C11B C12B C13B . . . . -0.2(6) ?
    C11B C12B C13B C14B . . . . 1.5(6) ?
    C10B C9B C14B C13B . . . . 2.6(6) ?
    C8B C9B C14B C13B . . . . 178.3(4) ?
    C12B C13B C14B C9B . . . . -2.7(6) ?
loop_
    _geom_hbond_atom_site_label_D
    _geom_hbond_atom_site_label_H
    _geom_hbond_atom_site_label_A
    _geom_hbond_site_symmetry_A
    _geom_hbond_distance_DH
    _geom_hbond_distance_HA
    _geom_hbond_distance_DA
    _geom_hbond_angle_DHA
    _geom_hbond_publ_flag
    N2A H2NA O2A 3_555 0.91 1.9509 2.857(4) 170 y
    N2B H2NB O2B 3_565 0.73 2.1671 2.866(4) 161 y
    C14A H14A O2A 3_555 0.93 2.3751 3.108(5) 135 y
    C14B H14B O2B 3_565 0.93 2.3807 3.113(5) 135 y
    C15A H15A N2A 1_555 0.96 2.4741 2.811(5) 100 y
    C15A H15A O2A 3_555 0.96 2.5817 3.053(5) 110 y
    C15B H15D N2B 1_555 0.96 2.4410 2.812(5) 103 y
    C15B H15D O2B 3_565 0.96 2.4450 3.038(5) 120 y
    C1A H1AA Cg1 3_565 0.93 2.9634 3.729(4) 141 y
    C4A H4AA Cg1 3_455 0.93 2.9537 3.724(5) 141 y
    C1B H1BA Cg2 3_555 0.93 2.884 3.726(4) 141 y
    C10A H10A Cg3 3_445 0.93 3.3066 3.993(4) 132 no
    C10B H10B Cg4 3_475 0.93 3.1584 3.847(4) 132 no
    C4B H4BA Cg2 3_465 0.93 2.9417 3.714(4) 141 y
    C13A H13A Cg3 3_555 0.93 3.0497 3.674(4) 126 no
    C13B H13B Cg4 3_565 0.93 3.0709 3.755(4) 132 no
