# Supplementary material for: N′-[(E)-1-Phenyl­ethyl­idene]benzo­hydrazide
Source: Acta Crystallogr Sect E Struct Rep Online. 2008 Sep 20;64(Pt 10):o1961–2. doi: 10.1107/S1600536808029218 (PMC2959329; doi:10.1107/S1600536808029218)
Supplement: Supplementary file 2 [file e-64-o1961-Isup2.hkl]

# 
# h,k,l, Fc-squared, Fo-squared, sigma(Fo-squared) and status flag 
# 
data_I
_shelx_title ' patil155m in Pca2(1) (100K)' 
_shelx_refln_list_code          4 
_shelx_F_calc_maximum      179.04 
_exptl_crystal_F_000      1008.00 
_reflns_d_resolution_high  0.7108 
 
loop_ 
 _symmetry_equiv_pos_as_xyz 
 'x, y, z' 
 '-x, -y, z+1/2' 
 'x+1/2, -y, z' 
 '-x+1/2, y, z+1/2' 
 
_cell_length_a     8.2237 
_cell_length_b     5.5938 
_cell_length_c    52.8391 
_cell_angle_alpha  90.000 
_cell_angle_beta   90.000 
_cell_angle_gamma  90.000 
 
_shelx_F_squared_multiplier     1.000 
 
loop_ 
 _refln_index_h 
 _refln_index_k 
 _refln_index_l 
 _refln_F_squared_calc 
 _refln_F_squared_meas 
 _refln_F_squared_sigma 
 _refln_observed_status 
   2   0   0     2519.98     2642.55    211.42 o 
   4   0   0     3430.86     3741.28    195.38 o 
   6   0   0     1877.02     2319.25    104.73 o 
   8   0   0       10.93       18.08     10.47 o 
  10   0   0      155.03      161.09     29.02 o 
   0   1   0       97.89       98.57      8.72 o 
   1   1   0      412.89      306.30     12.92 o 
   2   1   0      944.45     1010.56     35.14 o 
   3   1   0     1751.56     1830.02     61.99 o 
   4   1   0       53.78      117.38     21.35 o 
   5   1   0       47.87      106.95     26.97 o 
   6   1   0       15.62       36.00      8.33 o 
   7   1   0      130.21      124.00     14.85 o 
   8   1   0       68.81       64.77     18.20 o 
   9   1   0       79.25       91.92     16.63 o 
  10   1   0       19.33       30.08     21.04 o 
  11   1   0       87.05       73.98     24.95 o 
   0   2   0     6380.06     6048.33    210.35 o 
   1   2   0      629.88      637.32     19.36 o 
   2   2   0      205.33      321.24     23.41 o 
   3   2   0      160.47      210.12     31.59 o 
   4   2   0      268.62      210.53     14.77 o 
   5   2   0      166.38      176.13      9.09 o 
   6   2   0      795.88      736.35     28.82 o 
   7   2   0       57.71       56.88     16.86 o 
   8   2   0        3.24       27.57     12.70 o 
   9   2   0        6.60       19.71     15.22 o 
  10   2   0        6.47        9.85     23.47 o 
  11   2   0       33.50       30.92     21.34 o 
   0   3   0       11.50        8.00      5.07 o 
   1   3   0      511.16      539.99     24.42 o 
   2   3   0       12.86       24.48      6.93 o 
   3   3   0     1288.42     1208.70     33.50 o 
   4   3   0      170.96      176.82     14.85 o 
   5   3   0        6.14       13.06      7.89 o 
   6   3   0       50.94       61.72     15.66 o 
   7   3   0       62.33       59.52     11.04 o 
   8   3   0      428.52      433.12     28.23 o 
   9   3   0      175.63      206.25     47.98 o 
  10   3   0        6.62        7.20     24.11 o 
   0   4   0     3300.46     2916.02    119.75 o 
   1   4   0     1053.42     1109.87     36.62 o 
   2   4   0       54.15       64.04      7.57 o 
   3   4   0      292.77      389.94     20.85 o 
   4   4   0      845.44      781.27     37.58 o 
   5   4   0      808.65      780.82     38.62 o 
   6   4   0      252.63      234.30     43.42 o 
   7   4   0       13.97       10.30      9.92 o 
   8   4   0        6.39       18.09     13.92 o 
   9   4   0        2.83       32.51     12.11 o 
   0   5   0       19.68       24.09     10.14 o 
   1   5   0     1623.06     1822.24     62.97 o 
   2   5   0      127.31      180.39     19.62 o 
   3   5   0     2269.99     2160.17     61.09 o 
   4   5   0       41.16       73.17     13.96 o 
   5   5   0       19.65       61.92     12.68 o 
   6   5   0       46.41       45.32     14.24 o 
   7   5   0        8.69       16.71     16.63 o 
   8   5   0      306.34      327.76     38.00 o 
   0   6   0     5032.11     4681.97    341.06 o 
   1   6   0       82.52      100.17     17.23 o 
   2   6   0        0.88       45.11     10.10 o 
   3   6   0        2.00       24.87      8.39 o 
   4   6   0      162.71      168.15     15.36 o 
   5   6   0        7.63       35.52     14.93 o 
   6   6   0       96.51       64.30     23.41 o 
   7   6   0        1.01        6.43     18.00 o 
   0   7   0        1.07       16.23     15.43 o 
   1   7   0        4.36        4.36     10.61 o 
   2   7   0      167.96      190.32     17.22 o 
   3   7   0        1.91       15.36      9.27 o 
   4   7   0      102.11      101.55     17.27 o 
   5   7   0       27.87       -1.72     21.04 o 
   2   0   1    13424.54    13123.69    415.93 o 
   4   0   1     1139.04     1340.57     47.81 o 
   6   0   1      653.62      805.90     44.42 o 
   8   0   1      200.41      196.83     28.23 o 
  10   0   1        9.14       31.48     12.47 o 
   1   1   1     4696.90     4363.32     85.66 o 
   2   1   1     1770.31     1696.84     36.58 o 
   3   1   1        4.55       19.66      5.90 o 
   4   1   1      860.24     1002.55     38.68 o 
   5   1   1      399.99      620.37     19.58 o 
   6   1   1      204.31      245.37     12.99 o 
   7   1   1      100.33      134.17     10.81 o 
   8   1   1       28.84       27.14      8.95 o 
   9   1   1      105.85       98.37     11.85 o 
  10   1   1       30.82       57.66     14.93 o 
  11   1   1      108.97       96.13     20.90 o 
   1   2   1      459.99      469.63     10.61 o 
   2   2   1      869.78      974.58     57.51 o 
   3   2   1     1021.31     1042.71     35.12 o 
   4   2   1      101.83       89.75      5.67 o 
   5   2   1       86.77       94.95      5.02 o 
   6   2   1      322.22      337.49     11.71 o 
   7   2   1      121.05      119.02     16.30 o 
   8   2   1       69.20       57.65     11.90 o 
   9   2   1        4.17       12.77      9.83 o 
  10   2   1        0.59        4.39     15.48 o 
  11   2   1      128.81      139.20     22.86 o 
   1   3   1      951.33      984.78     21.44 o 
   2   3   1      568.05      517.69     13.98 o 
   3   3   1       49.36      126.10      7.99 o 
   4   3   1       10.77       32.16      5.86 o 
   5   3   1       11.54        8.53      4.84 o 
   6   3   1      144.55      166.87     12.10 o 
   7   3   1       17.28       27.36      6.36 o 
   8   3   1       33.08       62.76      7.50 o 
   9   3   1       28.90       23.49     16.96 o 
  10   3   1        9.20        6.33     17.79 o 
   1   4   1      799.66      826.88     19.69 o 
   2   4   1       83.38       95.42      6.69 o 
   3   4   1      453.96      548.77     14.15 o 
   4   4   1       54.14       96.19      9.00 o 
   5   4   1        0.30       64.17     10.89 o 
   6   4   1       67.19       59.37      8.44 o 
   7   4   1       27.88       24.22      7.80 o 
   8   4   1       45.89       53.44     13.25 o 
   9   4   1       97.12      122.24     12.69 o 
   1   5   1     2526.00     2576.18     59.68 o 
   2   5   1      516.99      525.45     16.28 o 
   3   5   1       97.62      278.32     31.00 o 
   4   5   1       11.27       44.58      6.18 o 
   5   5   1      373.64      413.73     20.34 o 
   6   5   1       58.39       66.71     10.84 o 
   7   5   1       90.62      111.77     16.96 o 
   8   5   1       14.58       67.96     14.17 o 
   1   6   1       72.72       82.67      9.62 o 
   2   6   1       81.76      137.31     12.87 o 
   3   6   1       36.83       57.18      7.81 o 
   4   6   1       46.94       62.14      7.85 o 
   5   6   1       24.50       45.87     11.05 o 
   6   6   1       40.63       72.75     17.68 o 
   7   6   1       13.74        1.34     12.59 o 
   1   7   1       56.70       36.54      9.00 o 
   2   7   1       98.68       91.80      9.83 o 
   3   7   1        7.15       19.54      6.73 o 
   4   7   1      144.83      127.73     12.16 o 
   5   7   1       17.42       26.24     22.21 o 
   0   0   2       37.45       -0.54      0.27 o 
   2   0   2       89.94      161.10     13.08 o 
   4   0   2      369.88      410.91     41.60 o 
   6   0   2      284.47      469.70     34.72 o 
   8   0   2      620.20      625.41     34.52 o 
  10   0   2       51.02       38.35     13.75 o 
   0   1   2     9157.33     9302.91    224.18 o 
   1   1   2     8942.93     8747.63    165.39 o 
   2   1   2      219.85      269.76     13.92 o 
   3   1   2      910.07      925.21     21.05 o 
   4   1   2     2545.68     2766.10     56.08 o 
   5   1   2     2154.84     2339.05     60.34 o 
   6   1   2      594.13      657.30     22.82 o 
   7   1   2       95.36      113.96     10.23 o 
   8   1   2        9.30        6.51      7.54 o 
   9   1   2      176.01      167.82     15.98 o 
  10   1   2      662.20      562.38     30.25 o 
  11   1   2       28.49       25.37     13.15 o 
   0   2   2        8.19       35.07      8.85 o 
   1   2   2      429.98      439.35      9.80 o 
   2   2   2     5332.67     5139.60     91.55 o 
   3   2   2       78.24      113.73      8.41 o 
   4   2   2       24.41       24.16      4.09 o 
   5   2   2       89.41      103.04      5.42 o 
   6   2   2      108.50      107.99      8.43 o 
   7   2   2       33.76       45.54      9.08 o 
   8   2   2       29.09       38.80      9.47 o 
   9   2   2        4.57       17.73     10.13 o 
  10   2   2        5.54       17.59     13.73 o 
  11   2   2        3.08       24.21     14.60 o 
   0   3   2       25.08       25.06      5.70 o 
   1   3   2      856.32      953.71     20.89 o 
   2   3   2      201.12      228.37      8.66 o 
   3   3   2      425.66      462.45     17.94 o 
   4   3   2      290.44      291.18     14.68 o 
   5   3   2      209.99      198.89     12.69 o 
   6   3   2      275.58      300.93     15.60 o 
   7   3   2       67.13       78.82      8.47 o 
   8   3   2       53.42       61.77      7.81 o 
   9   3   2      268.91      268.66     33.99 o 
  10   3   2       10.27        1.22     16.11 o 
   0   4   2      127.97      158.92     19.94 o 
   1   4   2      368.35      368.81     14.52 o 
   2   4   2       73.35       90.31      6.78 o 
   3   4   2      608.31      683.25     19.28 o 
   4   4   2      400.78      373.68     17.02 o 
   5   4   2       49.65      103.52     12.83 o 
   6   4   2        6.29       12.11      5.98 o 
   7   4   2        2.08        7.22      6.49 o 
   8   4   2       13.83       21.92      8.48 o 
   9   4   2      188.07      186.30     15.33 o 
   0   5   2      142.76      146.85     12.51 o 
   1   5   2      474.62      693.96     34.48 o 
   2   5   2       68.38      112.91     11.17 o 
   3   5   2      438.46      548.19     22.87 o 
   4   5   2      243.69      253.83     11.83 o 
   5   5   2      388.81      404.17     23.45 o 
   6   5   2       20.84       36.33     10.18 o 
   7   5   2       76.91      106.69     21.70 o 
   8   5   2       70.79       59.91     14.53 o 
   0   6   2     1186.35     1202.21     82.99 o 
   1   6   2       53.26       46.67      8.96 o 
   2   6   2      702.64      764.15     28.36 o 
   3   6   2      210.26      220.97     11.94 o 
   4   6   2       14.03       34.56      6.86 o 
   5   6   2       11.15       43.71     17.59 o 
   6   6   2       29.82       74.27     26.77 o 
   7   6   2        2.33        6.14     12.80 o 
   0   7   2        9.08        7.10     11.14 o 
   1   7   2       38.01       49.22      9.35 o 
   2   7   2       28.02       47.91      8.44 o 
   3   7   2        7.45       39.47      7.32 o 
   4   7   2       22.25       33.84      8.88 o 
   5   7   2       66.50       83.07     19.87 o 
   2   0   3    19296.19    19788.95    564.95 o 
   4   0   3      324.34      341.19     38.36 o 
   6   0   3     3027.31     3267.06    110.74 o 
   8   0   3       99.73       89.04     25.73 o 
  10   0   3      122.70      155.58     20.62 o 
   1   1   3    12770.62    12522.97    227.30 o 
   2   1   3      102.77      123.62      9.12 o 
   3   1   3      533.73      642.04     23.73 o 
   4   1   3     2486.76     2649.56     53.77 o 
   5   1   3     1089.05     1231.67     31.54 o 
   6   1   3       70.26       95.74     12.43 o 
   7   1   3       17.54       24.47      6.33 o 
   8   1   3      127.96      113.82     13.39 o 
   9   1   3      273.80      264.46     17.54 o 
  10   1   3        8.70       60.52     20.64 o 
  11   1   3       30.43       17.90     12.16 o 
   1   2   3      259.63      266.50      6.36 o 
   2   2   3      297.88      327.64     20.35 o 
   3   2   3      230.89      391.97     24.93 o 
   4   2   3       28.39       38.46     10.39 o 
   5   2   3      327.91      335.82     11.05 o 
   6   2   3       39.15       48.24      4.50 o 
   7   2   3       87.76       80.87      8.25 o 
   8   2   3       19.03       32.11      9.45 o 
   9   2   3       74.96       53.62     12.79 o 
  10   2   3      141.60      106.29     22.75 o 
  11   2   3      154.69      104.39     20.83 o 
   1   3   3       79.10      129.85     11.80 o 
   2   3   3      230.62      266.12      8.08 o 
   3   3   3      469.33      499.35     16.07 o 
   4   3   3      318.38      284.22     14.41 o 
   5   3   3       77.27       73.97     16.71 o 
   6   3   3        6.36       37.68      6.40 o 
   7   3   3      305.46      284.38     14.82 o 
   8   3   3       27.29       50.36      9.30 o 
   9   3   3      281.87      247.46     28.49 o 
  10   3   3       52.37       42.79     27.25 o 
   1   4   3       15.21       62.25     13.03 o 
   2   4   3      165.32      209.38     10.81 o 
   3   4   3       21.03      111.88     31.22 o 
   4   4   3      230.43      240.85     14.62 o 
   5   4   3     1091.98     1056.55     33.87 o 
   6   4   3        0.86        0.92      5.63 o 
   7   4   3        5.61        5.18      7.36 o 
   8   4   3       15.25       15.46      8.29 o 
   9   4   3       56.46       61.45     14.38 o 
   1   5   3       30.97      162.87     27.53 o 
   2   5   3        1.01       29.66      5.28 o 
   3   5   3      365.37      480.40     22.02 o 
   4   5   3      464.32      436.67     15.95 o 
   5   5   3       10.02       40.94      8.06 o 
   6   5   3       92.39       84.43     13.11 o 
   7   5   3      248.61      232.91     26.52 o 
   8   5   3        8.94       39.88     13.18 o 
   1   6   3        2.15        3.70      5.59 o 
   2   6   3       58.03      129.71      9.67 o 
   3   6   3       91.60      117.68      8.34 o 
   4   6   3       15.23       33.43      6.89 o 
   5   6   3      252.52      245.61     22.08 o 
   6   6   3      241.83      267.64     29.06 o 
   7   6   3       25.13        8.92     13.41 o 
   1   7   3      151.69      165.06     15.27 o 
   2   7   3       86.40       93.67     10.11 o 
   3   7   3      164.22      153.40     10.64 o 
   4   7   3       52.52       40.25      9.40 o 
   5   7   3       57.24       50.10     17.88 o 
   0   0   4    10109.25     8700.35    328.50 o 
   2   0   4    32053.71    31688.22    905.49 o 
   4   0   4      103.03      145.12     10.58 o 
   6   0   4     1979.29     2308.37     80.53 o 
   8   0   4      130.95      148.65     15.39 o 
  10   0   4      133.99      161.77     20.65 o 
   0   1   4     2659.96     2445.80     63.67 o 
   1   1   4     1253.88     1413.89     46.75 o 
   2   1   4     1601.98     1588.12     48.20 o 
   3   1   4     2209.07     2321.38     47.03 o 
   4   1   4       82.03      152.21     18.89 o 
   5   1   4       47.83      102.38     15.61 o 
   6   1   4        2.84       14.97      5.24 o 
   7   1   4        9.29       39.02      7.03 o 
   8   1   4       12.64       17.32      7.95 o 
   9   1   4       92.29      109.66     13.03 o 
  10   1   4       41.70       49.04     13.21 o 
  11   1   4       47.53       36.12     14.27 o 
   0   2   4       67.00       61.54      5.18 o 
   1   2   4      229.80      210.94      6.29 o 
   2   2   4     1047.55     1038.76     20.44 o 
   3   2   4     1297.06     1411.02     36.70 o 
   4   2   4      175.67      225.91     11.57 o 
   5   2   4       14.48       18.22      3.31 o 
   6   2   4       13.99       38.04      5.09 o 
   7   2   4      140.71      148.69     11.02 o 
   8   2   4      183.59      177.50     27.15 o 
   9   2   4      129.29      135.00     22.48 o 
  10   2   4       23.28       52.87     16.51 o 
  11   2   4       41.56       57.55     17.47 o 
   0   3   4       16.81        7.80      3.33 o 
   1   3   4      303.42      338.65     11.58 o 
   2   3   4      211.04      243.22      8.46 o 
   3   3   4     1009.37      994.11     20.30 o 
   4   3   4      107.03      131.95     11.03 o 
   5   3   4      172.13      181.63     19.46 o 
   6   3   4      225.88      262.04     15.72 o 
   7   3   4      102.50      121.29     11.39 o 
   8   3   4       93.74      105.00     13.16 o 
   9   3   4       67.63       75.91     30.80 o 
  10   3   4       67.65       42.68     41.24 o 
   0   4   4      557.41      582.68     22.20 o 
   1   4   4      513.62      548.83     16.46 o 
   2   4   4      195.42      203.94     17.27 o 
   3   4   4     2340.68     2270.96     45.55 o 
   4   4   4        8.19       62.05     12.42 o 
   5   4   4        3.09       50.77     10.22 o 
   6   4   4       13.04       26.25      6.75 o 
   7   4   4       17.14       20.87      8.33 o 
   8   4   4       30.16       28.86      9.16 o 
   9   4   4       11.06       32.86     12.98 o 
   0   5   4      359.44      383.49     29.39 o 
   1   5   4      916.13      960.98     26.23 o 
   2   5   4      100.92      129.68     10.37 o 
   3   5   4     1495.40     1387.91     30.71 o 
   4   5   4       14.50       39.43      5.72 o 
   5   5   4       98.52       99.96     10.76 o 
   6   5   4       76.04      106.74     14.22 o 
   7   5   4       54.40       89.65     13.62 o 
   8   5   4       44.22       56.84     14.04 o 
   0   6   4        1.51       45.47     22.95 o 
   1   6   4       30.33       40.54      6.96 o 
   2   6   4      190.91      236.09     14.94 o 
   3   6   4       73.12      101.54      8.64 o 
   4   6   4        6.60       18.99      6.33 o 
   5   6   4       25.81       40.53     11.93 o 
   6   6   4      296.77      266.77     23.40 o 
   7   6   4       18.84       20.23     14.26 o 
   0   7   4      113.78       84.83     15.06 o 
   1   7   4      203.34      188.28     14.10 o 
   2   7   4       49.66       65.17      9.12 o 
   3   7   4       59.28       91.86      9.35 o 
   4   7   4       17.92       16.41      8.47 o 
   5   7   4        2.69       13.55     15.61 o 
   2   0   5    11700.71    11823.70    338.76 o 
   4   0   5      867.59      967.11     34.65 o 
   6   0   5      594.76      649.39     31.64 o 
   8   0   5      472.25      502.71     27.73 o 
  10   0   5       21.82       39.25     12.71 o 
   1   1   5    21238.48    20333.49    356.86 o 
   2   1   5    25547.96    24455.46    498.80 o 
   3   1   5      911.26     1028.31     25.50 o 
   4   1   5      177.15      213.17     11.19 o 
   5   1   5      600.58      750.27     30.68 o 
   6   1   5       28.91       51.95     11.43 o 
   7   1   5      676.03      679.53     24.60 o 
   8   1   5       77.42       69.89     10.99 o 
   9   1   5       17.67       30.72      9.33 o 
  10   1   5        8.97        8.84     10.61 o 
  11   1   5       32.06       17.52     12.79 o 
   1   2   5       33.44       35.12      2.97 o 
   2   2   5      600.16      680.58     14.22 o 
   3   2   5     1434.00     1457.68     37.81 o 
   4   2   5      627.28      670.98     25.61 o 
   5   2   5       14.03       16.01      3.31 o 
   6   2   5       41.43       61.48      7.90 o 
   7   2   5       22.69       33.32      7.28 o 
   8   2   5      160.61      195.37     18.45 o 
   9   2   5       50.09       54.51     19.80 o 
  10   2   5       54.64       50.31     16.45 o 
  11   2   5       11.10       22.61     15.49 o 
   1   3   5     1139.28     1122.23     23.13 o 
   2   3   5      384.55      354.04      8.98 o 
   3   3   5       58.07      107.26     14.58 o 
   4   3   5      228.35      273.48     14.97 o 
   5   3   5      145.40      179.16     20.83 o 
   6   3   5       64.62       75.05      8.67 o 
   7   3   5       51.00       55.78      7.46 o 
   8   3   5       39.20       48.32     10.38 o 
   9   3   5       22.66       25.41     13.42 o 
  10   3   5        3.95        5.08     16.92 o 
   1   4   5     1231.62     1223.35     28.00 o 
   2   4   5     1988.01     1866.73     40.22 o 
   3   4   5     2043.02     1906.07     38.92 o 
   4   4   5      547.13      543.97     19.73 o 
   5   4   5      186.08      179.23     14.55 o 
   6   4   5      185.50      201.67     13.55 o 
   7   4   5        9.96       24.75      8.66 o 
   8   4   5      163.97      194.68     16.12 o 
   9   4   5       19.21       19.46     12.26 o 
   1   5   5     1622.52     1743.45     44.97 o 
   2   5   5      483.28      451.53     17.77 o 
   3   5   5      184.65      262.86     21.27 o 
   4   5   5       37.33       41.36      5.92 o 
   5   5   5       21.72       30.33      7.65 o 
   6   5   5       19.70       24.48      9.62 o 
   7   5   5      120.11      110.29     15.65 o 
   8   5   5       16.52       34.03     13.10 o 
   1   6   5       47.74       39.36      7.22 o 
   2   6   5      381.66      369.96     14.86 o 
   3   6   5      193.41      252.26     11.63 o 
   4   6   5        5.79       14.27      6.23 o 
   5   6   5       35.64       22.01     10.93 o 
   6   6   5      119.41       97.09     15.54 o 
   7   6   5       52.11       46.05     16.01 o 
   1   7   5       78.08      103.63     11.47 o 
   2   7   5      206.44      181.39     12.51 o 
   3   7   5       83.88      102.26      9.52 o 
   4   7   5        4.19        5.51      7.77 o 
   5   7   5       89.33       91.47     20.51 o 
   0   0   6      438.16      343.80     19.59 o 
   2   0   6      172.01      201.10     13.17 o 
   4   0   6      537.69      538.37     21.30 o 
   6   0   6      319.46      404.98     24.01 o 
   8   0   6      431.10      496.86     27.68 o 
  10   0   6      470.78      478.19     33.87 o 
   0   1   6     3645.49     3443.69     89.83 o 
   1   1   6    24063.80    23000.42    400.61 o 
   2   1   6    14193.94    14188.23    303.50 o 
   3   1   6     4233.25     4486.08     92.38 o 
   4   1   6     1478.56     1512.75     32.11 o 
   5   1   6        2.52       29.42      9.31 o 
   6   1   6      112.63      122.74      9.34 o 
   7   1   6      388.12      464.11     19.70 o 
   8   1   6       25.70       18.62      8.14 o 
   9   1   6       23.17       39.31      9.69 o 
  10   1   6        8.62       34.65     12.39 o 
  11   1   6       20.21       17.78     14.17 o 
   0   2   6      413.31      441.53     13.45 o 
   1   2   6      290.64      308.97     14.19 o 
   2   2   6      896.73     1058.46     37.02 o 
   3   2   6     1199.60     1251.20     30.76 o 
   4   2   6      329.92      477.71     25.63 o 
   5   2   6       30.72       21.46      3.55 o 
   6   2   6       15.45       19.55      7.11 o 
   7   2   6       13.44       15.52      4.80 o 
   8   2   6       38.25       48.51     10.09 o 
   9   2   6       16.90       46.66     14.28 o 
  10   2   6       19.80       19.86     12.56 o 
  11   2   6       50.79       46.22     17.43 o 
   0   3   6      158.48      205.57     14.57 o 
   1   3   6      467.23      628.45     19.44 o 
   2   3   6      620.76      599.45     13.19 o 
   3   3   6       65.90       87.77      7.18 o 
   4   3   6      132.63      164.70     11.03 o 
   5   3   6     1631.33     1564.10     48.47 o 
   6   3   6      134.02      135.50     11.16 o 
   7   3   6      169.93      187.39     12.32 o 
   8   3   6       80.06       93.26     12.72 o 
   9   3   6       10.85       10.08     13.87 o 
  10   3   6       45.60       47.60     22.12 o 
   0   4   6      254.17      279.85     14.26 o 
   1   4   6      394.84      433.05     18.80 o 
   2   4   6      252.97      411.31     23.70 o 
   3   4   6      430.44      598.02     30.86 o 
   4   4   6      721.73      674.71     22.67 o 
   5   4   6      127.58      148.99     21.11 o 
   6   4   6      229.67      210.89     13.56 o 
   7   4   6       68.86       61.46     10.60 o 
   8   4   6       10.88       14.35      8.16 o 
   9   4   6       10.47       28.69     12.75 o 
   0   5   6      120.42      124.52     14.14 o 
   1   5   6     1553.68     1588.27     39.53 o 
   2   5   6       87.91      156.53      9.34 o 
   3   5   6       96.35      127.02     13.76 o 
   4   5   6       12.32        9.51      4.91 o 
   5   5   6       10.49        9.71      7.68 o 
   6   5   6       19.80       37.30     10.41 o 
   7   5   6      109.47      128.17     15.78 o 
   8   5   6       84.86       74.29     15.26 o 
   0   6   6      695.09      631.06     33.01 o 
   1   6   6      139.41      140.79     10.39 o 
   2   6   6      115.65      127.64     10.54 o 
   3   6   6      684.10      613.53     27.53 o 
   4   6   6      113.77       97.41      9.60 o 
   5   6   6       17.07       49.81     12.59 o 
   6   6   6       15.81       34.56     12.36 o 
   7   6   6       96.24       56.82     16.82 o 
   0   7   6       65.77       51.83     13.36 o 
   1   7   6       61.76       91.26     10.85 o 
   2   7   6       63.96      129.43     12.34 o 
   3   7   6      149.78      168.66     11.49 o 
   4   7   6       16.18       23.12      8.38 o 
   5   7   6       11.22       22.03     13.90 o 
   2   0   7     1840.82     1698.64     69.12 o 
   4   0   7      519.06      535.45     21.35 o 
   6   0   7       79.46       68.03     13.99 o 
   8   0   7      171.62      191.21     24.81 o 
  10   0   7       62.49       95.15     17.07 o 
   1   1   7     2587.20     2564.68     48.83 o 
   2   1   7    15091.89    14876.65    276.00 o 
   3   1   7      295.54      439.87     24.58 o 
   4   1   7     1177.55     1214.02     27.26 o 
   5   1   7       75.98       86.14     10.07 o 
   6   1   7       65.09       67.67      6.09 o 
   7   1   7      107.64      141.02     10.89 o 
   8   1   7        9.68        9.03      7.17 o 
   9   1   7       87.39       86.94     12.34 o 
  10   1   7      236.52      201.00     20.75 o 
  11   1   7       51.84       41.29     14.54 o 
   1   2   7     2172.03     2137.78     39.23 o 
   2   2   7     4638.35     4586.33     83.36 o 
   3   2   7      443.03      571.78     16.79 o 
   4   2   7     1687.63     1893.99     45.78 o 
   5   2   7       18.59       25.44      3.69 o 
   6   2   7      293.79      309.22     18.78 o 
   7   2   7       89.10       75.57      9.57 o 
   8   2   7      113.34      133.66     14.26 o 
   9   2   7      283.54      306.01     30.23 o 
  10   2   7       19.05       30.54     13.43 o 
  11   2   7       80.25       63.74     16.02 o 
   1   3   7     2143.29     2252.62     43.38 o 
   2   3   7      891.53      814.27     16.97 o 
   3   3   7       94.56      118.97      5.70 o 
   4   3   7      523.57      502.02     19.89 o 
   5   3   7      409.94      464.55     19.78 o 
   6   3   7      146.19      140.11     11.38 o 
   7   3   7      333.32      333.94     17.46 o 
   8   3   7      259.45      257.05     20.80 o 
   9   3   7       27.08        7.63     12.31 o 
  10   3   7       21.74       21.87     15.47 o 
   1   4   7      226.44      267.35      9.33 o 
   2   4   7      397.68      421.64     12.28 o 
   3   4   7      530.42      614.98     15.28 o 
   4   4   7      101.09      211.49     25.09 o 
   5   4   7       11.05       45.01     10.25 o 
   6   4   7       98.25      106.58     11.93 o 
   7   4   7       60.10       62.43     10.77 o 
   8   4   7       83.77       70.96     10.97 o 
   9   4   7       49.35       65.05     27.91 o 
   1   5   7      440.33      517.58     20.97 o 
   2   5   7      480.80      459.34     15.26 o 
   3   5   7        0.08       27.35      5.27 o 
   4   5   7       53.32       42.63      6.00 o 
   5   5   7       23.10       23.64      8.76 o 
   6   5   7      132.77      123.19     24.33 o 
   7   5   7       99.29      105.09     28.17 o 
   8   5   7       15.49       27.09     12.16 o 
   1   6   7      144.81      138.89     11.27 o 
   2   6   7      283.64      297.71     13.30 o 
   3   6   7       55.64      104.51      9.77 o 
   4   6   7      151.49      144.54     10.99 o 
   5   6   7      178.18      165.54     19.05 o 
   6   6   7       27.53       11.50     10.94 o 
   7   6   7       17.66       21.96     13.52 o 
   1   7   7      373.04      394.50     19.70 o 
   2   7   7      455.24      445.62     22.60 o 
   3   7   7      110.60      140.68     13.62 o 
   4   7   7        4.09       19.74      8.23 o 
   5   7   7        0.86       12.29     12.89 o 
   0   0   8     7903.94     6827.78    232.44 o 
   2   0   8    21760.44    20380.00    539.88 o 
   4   0   8     1104.10     1162.89     40.94 o 
   6   0   8       28.14       19.26      6.41 o 
   8   0   8      186.05      174.43     16.80 o 
  10   0   8       44.89       21.48     15.08 o 
   0   1   8     3797.33     3238.52     84.24 o 
   1   1   8     1787.86     1758.02     31.04 o 
   2   1   8     1257.50     1423.05     30.96 o 
   3   1   8     2272.72     2397.14     50.60 o 
   4   1   8       35.37       77.48     22.13 o 
   5   1   8      129.05      172.07      8.09 o 
   6   1   8       43.32       47.65      5.88 o 
   7   1   8       84.38      107.74     10.69 o 
   8   1   8       36.46       30.70      8.26 o 
   9   1   8      141.85      124.64     15.69 o 
  10   1   8        1.21       14.56     11.05 o 
  11   1   8       10.50        8.34     16.11 o 
   0   2   8     1505.29     1382.28     35.92 o 
   1   2   8     2110.36     2174.74     40.03 o 
   2   2   8      945.69     1047.55     22.40 o 
   3   2   8     1724.85     1863.38     44.12 o 
   4   2   8     1758.92     1876.36     43.05 o 
   5   2   8       81.25      108.90      6.20 o 
   6   2   8     1320.65     1230.22     34.16 o 
   7   2   8        5.66       12.08      5.71 o 
   8   2   8     1484.40     1469.41     59.84 o 
   9   2   8      237.21      215.47     25.96 o 
  10   2   8       24.60       28.23     13.00 o 
  11   2   8      113.90       81.41     20.02 o 
   0   3   8      862.29      964.64     27.09 o 
   1   3   8      941.55     1037.62     21.62 o 
   2   3   8        9.31       41.53      6.87 o 
   3   3   8      182.61      193.80      6.29 o 
   4   3   8      224.54      263.21     14.36 o 
   5   3   8      389.19      419.12     21.63 o 
   6   3   8      237.76      241.24     14.57 o 
   7   3   8       28.41       45.20      8.54 o 
   8   3   8       17.91       37.73      9.87 o 
   9   3   8       18.76       23.50     13.84 o 
  10   3   8       33.90       41.67     16.88 o 
   0   4   8      844.83      905.68     35.34 o 
   1   4   8       57.73       64.67      5.22 o 
   2   4   8      434.25      405.72     13.63 o 
   3   4   8      631.83      640.13     17.12 o 
   4   4   8      693.53      767.30     31.39 o 
   5   4   8      512.05      479.06     21.85 o 
   6   4   8      354.89      376.25     22.15 o 
   7   4   8        7.78       24.97      8.36 o 
   8   4   8       17.52       28.38      8.91 o 
   9   4   8       54.82       73.58     15.42 o 
   0   5   8      279.61      289.59     20.83 o 
   1   5   8       39.21       74.80     14.37 o 
   2   5   8      302.95      314.47     14.30 o 
   3   5   8       85.56       90.18      7.24 o 
   4   5   8       46.00       49.46      6.96 o 
   5   5   8        1.19       13.12      8.58 o 
   6   5   8        6.59       29.68      9.82 o 
   7   5   8       11.43       31.16     10.38 o 
   8   5   8       35.22       34.36     11.18 o 
   0   6   8       30.91       36.98     10.79 o 
   1   6   8       57.10       80.21      9.19 o 
   2   6   8      416.76      419.94     15.79 o 
   3   6   8       49.76       52.01      6.90 o 
   4   6   8      171.14      185.42     15.42 o 
   5   6   8       29.93       42.97     13.16 o 
   6   6   8       12.31       15.17     11.05 o 
   7   6   8       18.58       27.22     18.16 o 
   0   7   8       36.00       31.04     12.00 o 
   1   7   8      143.18      147.76     12.76 o 
   2   7   8       34.87       74.85      9.15 o 
   3   7   8       17.43       34.89      8.71 o 
   4   7   8       83.62       82.60     10.54 o 
   5   7   8        9.71       22.37     13.41 o 
   2   0   9     1926.74     1832.63     54.74 o 
   4   0   9      596.08      580.95     23.27 o 
   6   0   9      124.09      145.13     10.80 o 
   8   0   9        5.68       25.05     15.63 o 
  10   0   9       22.56       46.72     22.63 o 
   1   1   9     1783.48     1658.47     31.04 o 
   2   1   9     5614.83     5225.85     96.11 o 
   3   1   9     3670.96     3693.27     76.58 o 
   4   1   9     4013.01     4212.99     87.54 o 
   5   1   9       14.39       21.73      3.98 o 
   6   1   9        0.37        9.73      4.20 o 
   7   1   9      373.12      461.43     21.57 o 
   8   1   9      176.91      166.91     17.21 o 
   9   1   9      158.13      175.96     18.01 o 
  10   1   9        5.00       27.19     11.77 o 
  11   1   9       41.52       38.01     18.79 o 
   1   2   9      712.25      743.18     14.47 o 
   2   2   9     1310.95     1333.98     26.48 o 
   3   2   9      264.13      354.84     20.07 o 
   4   2   9      919.49     1051.92     31.71 o 
   5   2   9       26.06       39.04      4.27 o 
   6   2   9      370.25      448.40     17.41 o 
   7   2   9       53.64       40.19      9.09 o 
   8   2   9      177.30      217.15     20.22 o 
   9   2   9      118.11       84.41     22.81 o 
  10   2   9       14.79       20.22     12.07 o 
  11   2   9      183.03      185.48     27.37 o 
   1   3   9       68.42      139.73     10.14 o 
   2   3   9      127.71      152.27      6.03 o 
   3   3   9      114.65      131.28      4.81 o 
   4   3   9      263.83      270.30     12.46 o 
   5   3   9      688.74      776.29     49.55 o 
   6   3   9      114.06      129.48     10.91 o 
   7   3   9      474.05      438.08     22.86 o 
   8   3   9       46.22       40.41     17.18 o 
   9   3   9       53.84       29.42     14.69 o 
  10   3   9       31.26       38.77     18.86 o 
   1   4   9       62.40       67.27      5.31 o 
   2   4   9      369.73      371.16     11.52 o 
   3   4   9      366.46      364.26     14.24 o 
   4   4   9     1750.60     1714.56     48.64 o 
   5   4   9      262.89      247.70     15.37 o 
   6   4   9      630.61      605.56     34.91 o 
   7   4   9       74.18       78.80     12.82 o 
   8   4   9       29.98       35.43     10.01 o 
   9   4   9       70.96       74.00     14.22 o 
   1   5   9       80.37      109.26      8.19 o 
   2   5   9       94.38      115.04      7.81 o 
   3   5   9      125.68      114.51     10.26 o 
   4   5   9      106.09      102.47      8.02 o 
   5   5   9       44.15       52.89     11.39 o 
   6   5   9       90.33       97.88     13.44 o 
   7   5   9      155.96      167.24     17.49 o 
   8   5   9      100.25      103.30     18.41 o 
   1   6   9      319.54      315.82     22.07 o 
   2   6   9      102.70      130.63      9.76 o 
   3   6   9       24.64       43.02      6.26 o 
   4   6   9       41.35       65.04     10.36 o 
   5   6   9      269.54      244.05     33.11 o 
   6   6   9        1.35        7.99     10.58 o 
   7   6   9       37.56       66.52     24.67 o 
   1   7   9       18.99       43.98      9.01 o 
   2   7   9       42.48       32.56      8.38 o 
   3   7   9       13.44       20.93      6.99 o 
   4   7   9      230.25      218.01     19.42 o 
   5   7   9      116.72       81.36     16.61 o 
   0   0  10       36.65       27.71      3.50 o 
   2   0  10      540.05      608.04     27.44 o 
   4   0  10       22.00        9.40      4.47 o 
   6   0  10      185.28      191.85     12.64 o 
   8   0  10      277.50      278.90     20.70 o 
  10   0  10      503.91      395.01     68.09 o 
   0   1  10      437.02      382.64     11.01 o 
   1   1  10     2130.02     1864.45     34.87 o 
   2   1  10      559.00      597.12     12.74 o 
   3   1  10      327.80      329.68     11.02 o 
   4   1  10     6135.35     6168.68    126.97 o 
   5   1  10      456.16      524.99     16.86 o 
   6   1  10      124.88      117.83      8.55 o 
   7   1  10      645.32      692.81     27.31 o 
   8   1  10       25.30       26.61      8.32 o 
   9   1  10       65.73       64.97     13.54 o 
  10   1  10       11.83       13.36     10.83 o 
  11   1  10       29.28       21.83     17.75 o 
   0   2  10     1235.29     1285.40     35.82 o 
   1   2  10      266.94      286.97      7.87 o 
   2   2  10      468.62      589.14     19.71 o 
   3   2  10      758.13      899.74     27.91 o 
   4   2  10     2610.86     2706.29     60.75 o 
   5   2  10      588.02      615.33     18.06 o 
   6   2  10       23.04       47.31      7.19 o 
   7   2  10       39.27       35.61      8.53 o 
   8   2  10        5.40       17.08      8.63 o 
   9   2  10      220.91      211.55     26.10 o 
  10   2  10      208.89      192.97     23.83 o 
  11   2  10      161.77      171.10     24.20 o 
   0   3  10      698.46      788.92     26.31 o 
   1   3  10     1423.87     1612.40     38.07 o 
   2   3  10      223.46      213.23      7.23 o 
   3   3  10      213.68      250.59      7.33 o 
   4   3  10      846.87      759.90     24.38 o 
   5   3  10     2206.56     2095.23     62.56 o 
   6   3  10       70.09       82.75      8.90 o 
   7   3  10      342.20      363.39     20.72 o 
   8   3  10       26.08       14.49      8.99 o 
   9   3  10       26.51       19.01     12.97 o 
  10   3  10       45.99       25.01     15.68 o 
   0   4  10      277.47      306.89     20.83 o 
   1   4  10        9.82        9.38      3.31 o 
   2   4  10       55.34       62.09      6.75 o 
   3   4  10      568.95      581.02     16.01 o 
   4   4  10      548.17      552.56     21.52 o 
   5   4  10      132.93      137.17     11.83 o 
   6   4  10       18.69       37.69      8.53 o 
   7   4  10      114.17      122.31     13.71 o 
   8   4  10       47.62       35.70      9.28 o 
   9   4  10       32.07       53.97     13.61 o 
   0   5  10      374.41      413.09     21.98 o 
   1   5  10       66.91       68.61      7.09 o 
   2   5  10       25.39       27.28      5.12 o 
   3   5  10       40.84       44.48      5.90 o 
   4   5  10       86.16       76.03      7.96 o 
   5   5  10       69.31       67.61     15.97 o 
   6   5  10       68.09       64.75     12.13 o 
   7   5  10      262.06      281.27     22.21 o 
   8   5  10       76.44       63.37     17.41 o 
   0   6  10      153.37      116.24     14.57 o 
   1   6  10       90.02       90.53     10.54 o 
   2   6  10      101.92       91.56      8.47 o 
   3   6  10      106.51      122.38      9.81 o 
   4   6  10      205.31      178.57     14.18 o 
   5   6  10        2.25       32.72     11.14 o 
   6   6  10       12.28        1.17     10.64 o 
   7   6  10        1.19       15.32     11.90 o 
   0   7  10        6.12       30.90     12.28 o 
   1   7  10       72.08       60.05      9.33 o 
   2   7  10       58.34       69.59      9.82 o 
   3   7  10        0.49        9.67      6.73 o 
   4   7  10      241.63      209.06     14.31 o 
   5   7  10        6.69       18.82     13.58 o 
   2   0  11     5256.76     5243.47    127.16 o 
   4   0  11       82.43       77.24      7.37 o 
   6   0  11       14.88       19.93      5.63 o 
   8   0  11      151.94      186.43     16.73 o 
  10   0  11        2.81        3.09     27.94 o 
   1   1  11     1170.02     1033.66     19.45 o 
   2   1  11     1277.43     1235.45     23.95 o 
   3   1  11      199.56      243.79      8.94 o 
   4   1  11     1596.85     1634.33     53.66 o 
   5   1  11      167.57      176.88     11.78 o 
   6   1  11      216.46      201.60     10.10 o 
   7   1  11      248.37      258.36     15.50 o 
   8   1  11      187.16      191.04     14.19 o 
   9   1  11       21.64       26.59     10.92 o 
  10   1  11      132.03      120.25     23.89 o 
  11   1  11       70.73       48.20     26.36 o 
   1   2  11     1538.62     1527.77     27.01 o 
   2   2  11     5028.55     4946.42     86.63 o 
   3   2  11     3444.10     3452.76     69.96 o 
   4   2  11     2789.55     2856.44     60.98 o 
   5   2  11      564.41      570.04     18.37 o 
   6   2  11      142.45      177.49     17.90 o 
   7   2  11      431.17      468.17     27.53 o 
   8   2  11        2.28       12.22      6.42 o 
   9   2  11        6.11       20.31     12.82 o 
  10   2  11       15.26       14.43     12.35 o 
  11   2  11       22.10       39.59     15.78 o 
   1   3  11     3882.56     4043.64     75.73 o 
   2   3  11      267.28      293.32      8.77 o 
   3   3  11      659.04      647.56     14.74 o 
   4   3  11      377.21      359.08     14.70 o 
   5   3  11     1420.04     1431.86     45.26 o 
   6   3  11      517.13      478.82     23.51 o 
   7   3  11      111.27      128.43     12.45 o 
   8   3  11        3.67        8.30      8.49 o 
   9   3  11       11.80       11.96     11.80 o 
  10   3  11       21.91       18.42     14.72 o 
   1   4  11      121.52      113.43      6.56 o 
   2   4  11       43.06       40.85      4.38 o 
   3   4  11      894.97      860.77     21.60 o 
   4   4  11       76.00      107.67     16.04 o 
   5   4  11       59.61       41.57     11.82 o 
   6   4  11      178.46      183.48     16.93 o 
   7   4  11        7.77       15.61      9.05 o 
   8   4  11       58.02       46.57     10.00 o 
   9   4  11       20.14       17.97     10.77 o 
   1   5  11      102.36      113.76      8.39 o 
   2   5  11       77.52       85.92      7.51 o 
   3   5  11      104.72       76.91      7.09 o 
   4   5  11       13.22        7.75      4.30 o 
   5   5  11       37.90       43.17     10.82 o 
   6   5  11       46.21       53.56     12.89 o 
   7   5  11       63.09       62.64     12.29 o 
   8   5  11       12.60       20.68     11.05 o 
   1   6  11       75.54       84.36      9.03 o 
   2   6  11      161.03      163.65     12.24 o 
   3   6  11      248.76      252.96     13.72 o 
   4   6  11       32.58       48.94      6.98 o 
   5   6  11        4.77       16.07     10.48 o 
   6   6  11        0.84        1.03     10.00 o 
   7   6  11       86.37       78.82     15.91 o 
   1   7  11      204.06      189.64     13.09 o 
   2   7  11       86.13       70.07     10.02 o 
   3   7  11       12.34       27.92      6.88 o 
   4   7  11      262.34      209.75     14.71 o 
   5   7  11       48.43       52.44     14.34 o 
   0   0  12    26395.45    22349.69    682.78 o 
   2   0  12     4457.24     4418.37    107.61 o 
   4   0  12      363.09      352.53     19.44 o 
   6   0  12      375.06      403.82     20.07 o 
   8   0  12      782.15      814.91     37.04 o 
  10   0  12       59.33      123.43     43.58 o 
   0   1  12     3794.53     3106.07     75.18 o 
   1   1  12      782.62      744.19     13.67 o 
   2   1  12       96.18      109.72      3.84 o 
   3   1  12      343.67      356.56     10.78 o 
   4   1  12      278.38      290.99     11.15 o 
   5   1  12       19.40       39.21      7.31 o 
   6   1  12       58.65       65.88      6.36 o 
   7   1  12       55.89       63.19     10.43 o 
   8   1  12       79.10       85.24     11.71 o 
   9   1  12      145.04      141.54     17.55 o 
  10   1  12      157.81      140.89     17.87 o 
  11   1  12        5.83        2.44     15.10 o 
   0   2  12    20456.49    20292.47    518.57 o 
   1   2  12      370.36      414.38      9.10 o 
   2   2  12      304.82      334.12     11.43 o 
   3   2  12     3907.63     3979.54     74.13 o 
   4   2  12     2700.57     2796.96     59.94 o 
   5   2  12       56.78       91.27     14.80 o 
   6   2  12      532.56      525.74     19.49 o 
   7   2  12      352.49      405.46     25.62 o 
   8   2  12      109.68      112.23     16.62 o 
   9   2  12      233.61      273.06     42.85 o 
  10   2  12       55.07       58.52     15.77 o 
  11   2  12       57.56       37.41     18.77 o 
   0   3  12       52.96       38.13      5.01 o 
   1   3  12     1779.17     1902.66     37.28 o 
   2   3  12       12.82       17.38      2.96 o 
   3   3  12     1037.51      958.36     20.50 o 
   4   3  12       15.80       24.42      5.55 o 
   5   3  12     2618.74     2470.23     72.45 o 
   6   3  12      193.24      181.58     14.33 o 
   7   3  12       59.40       44.56      8.54 o 
   8   3  12       52.96       44.23     14.53 o 
   9   3  12       58.38       39.29     10.59 o 
  10   3  12       19.18       12.74     14.15 o 
   0   4  12       18.81       11.37      5.61 o 
   1   4  12      190.23      172.56      7.91 o 
   2   4  12      160.62      127.35      6.68 o 
   3   4  12      869.39      782.96     22.58 o 
   4   4  12       90.57      115.66     14.98 o 
   5   4  12       71.18       68.86     10.75 o 
   6   4  12      210.07      208.14     20.37 o 
   7   4  12        7.48       12.92      8.92 o 
   8   4  12       44.71       21.02      8.63 o 
   9   4  12       17.50       20.24     11.35 o 
   0   5  12     1023.49     1011.98     49.38 o 
   1   5  12        2.83       21.82      5.67 o 
   2   5  12       50.69       52.45      6.09 o 
   3   5  12       27.88       26.32      5.13 o 
   4   5  12        6.47        2.86      4.14 o 
   5   5  12      276.45      225.35     20.40 o 
   6   5  12      144.19      126.26     20.08 o 
   7   5  12       27.62       31.55     11.50 o 
   8   5  12        2.17        2.60      9.57 o 
   0   6  12      593.02      523.38     33.05 o 
   1   6  12      150.64      163.49     11.44 o 
   2   6  12        5.75       21.11      6.11 o 
   3   6  12        8.74       30.27      6.83 o 
   4   6  12      123.40      127.66     10.16 o 
   5   6  12       39.86       35.78     11.84 o 
   6   6  12       54.20       43.72     13.05 o 
   7   6  12       38.45       40.14     14.05 o 
   0   7  12        6.78        8.49     10.63 o 
   1   7  12       82.23      107.76     10.83 o 
   2   7  12       46.06       70.06      9.90 o 
   3   7  12       73.98       74.81      8.41 o 
   4   7  12      219.62      199.43     14.31 o 
   2   0  13     2359.47     2189.97     50.84 o 
   4   0  13      515.60      431.90     18.83 o 
   6   0  13      640.36      601.90     25.89 o 
   8   0  13      538.28      619.41     31.51 o 
  10   0  13       16.70       18.96     28.65 o 
   1   1  13     1188.84     1020.70     18.26 o 
   2   1  13     1526.35     1510.90     30.26 o 
   3   1  13      609.49      680.73     18.40 o 
   4   1  13      477.63      460.62     15.23 o 
   5   1  13      587.48      587.21     19.28 o 
   6   1  13       34.27       53.05      8.43 o 
   7   1  13      238.40      282.18     14.21 o 
   8   1  13        6.37       18.65      8.31 o 
   9   1  13       55.00       55.53     12.07 o 
  10   1  13      437.59      442.95     75.72 o 
  11   1  13       11.40       10.59     16.74 o 
   1   2  13      865.44      884.45     17.07 o 
   2   2  13       44.30       49.65      3.85 o 
   3   2  13       56.42       44.95      3.78 o 
   4   2  13     2171.49     2299.91     47.24 o 
   5   2  13      563.73      661.86     23.05 o 
   6   2  13      371.73      383.05     17.91 o 
   7   2  13       56.24       76.60     13.73 o 
   8   2  13       48.59       36.87     11.57 o 
   9   2  13      218.98      284.51     30.11 o 
  10   2  13       52.74       55.45     15.84 o 
  11   2  13       32.74       36.38     17.72 o 
   1   3  13     1394.22     1465.60     29.24 o 
   2   3  13      105.63      150.17      5.96 o 
   3   3  13      379.25      338.43      9.84 o 
   4   3  13      245.99      236.33     14.16 o 
   5   3  13      768.21      836.94     65.51 o 
   6   3  13      159.34      151.19     13.73 o 
   7   3  13      180.81      223.26     42.61 o 
   8   3  13       70.27       57.28     16.19 o 
   9   3  13       29.71       49.97     11.56 o 
  10   3  13       56.01       59.85     19.72 o 
   1   4  13       34.33       43.72      4.60 o 
   2   4  13        5.73       17.61      3.66 o 
   3   4  13       35.51       51.07      6.09 o 
   4   4  13       12.63       18.24      5.56 o 
   5   4  13      351.12      345.67     30.16 o 
   6   4  13      227.70      239.55     19.06 o 
   7   4  13      129.28      123.83     16.94 o 
   8   4  13       34.46       33.98      9.22 o 
   9   4  13       61.07       69.54     14.78 o 
   1   5  13      118.69      108.42     11.34 o 
   2   5  13      152.76      146.90     10.05 o 
   3   5  13       30.08       33.56      5.46 o 
   4   5  13       94.20       96.23      8.63 o 
   5   5  13       27.55       18.96      9.37 o 
   6   5  13       24.88       47.67     12.36 o 
   7   5  13       53.01       35.29     10.97 o 
   8   5  13       63.79       46.08     12.12 o 
   1   6  13      390.54      406.79     17.54 o 
   2   6  13       92.72       96.39      8.82 o 
   3   6  13       27.46       26.45      6.84 o 
   4   6  13      184.00      174.36     10.89 o 
   5   6  13       20.49       21.55     12.66 o 
   6   6  13       63.04       72.37     15.09 o 
   7   6  13        3.40        5.25     10.57 o 
   1   7  13       43.41       51.98      9.32 o 
   2   7  13      176.44      152.06     12.60 o 
   3   7  13       30.27       23.96      6.90 o 
   4   7  13       49.69       71.04     20.22 o 
   0   0  14      182.80      161.31     11.24 o 
   2   0  14     2916.38     2724.32     62.90 o 
   4   0  14      583.66      549.41     22.38 o 
   6   0  14      138.78      155.52     13.93 o 
   8   0  14      101.06      117.66     19.82 o 
  10   0  14      220.99      205.21     51.78 o 
   0   1  14     1096.26     1014.58     24.76 o 
   1   1  14      727.05      598.13     11.46 o 
   2   1  14      980.61      994.49     23.53 o 
   3   1  14     3052.65     3052.42     78.82 o 
   4   1  14      162.97      190.55      7.84 o 
   5   1  14      159.46      193.95     11.39 o 
   6   1  14       49.39       55.42      6.34 o 
   7   1  14      312.09      277.39     15.19 o 
   8   1  14       76.04       69.28     11.34 o 
   9   1  14      282.27      318.76     24.50 o 
  10   1  14      237.64      315.74     34.54 o 
  11   1  14       35.82       32.84     25.57 o 
   0   2  14     1711.87     1699.72     46.66 o 
   1   2  14      942.77      903.77     17.36 o 
   2   2  14      101.45      126.62      4.43 o 
   3   2  14      560.03      561.63     12.77 o 
   4   2  14      990.62     1138.26     26.00 o 
   5   2  14      952.35      973.51     31.50 o 
   6   2  14       56.74      106.14     18.48 o 
   7   2  14       36.01       25.05     10.28 o 
   8   2  14        7.00       15.94     10.32 o 
   9   2  14      170.32      203.54     26.13 o 
  10   2  14      201.07      152.62     23.97 o 
   0   3  14     1019.07     1024.40     30.60 o 
   1   3  14     1026.79     1120.80     23.17 o 
   2   3  14      272.34      296.08      8.00 o 
   3   3  14      573.71      563.35     14.08 o 
   4   3  14      253.21      246.40     10.66 o 
   5   3  14       93.58      177.09     16.68 o 
   6   3  14      336.75      297.05     19.39 o 
   7   3  14     3312.52     3093.51    107.21 o 
   8   3  14       69.80       74.91     17.04 o 
   9   3  14       49.26       40.22     13.47 o 
  10   3  14       59.67       60.50     18.62 o 
   0   4  14      289.70      284.62     14.56 o 
   1   4  14       30.37       25.09      4.07 o 
   2   4  14      305.08      327.46     10.91 o 
   3   4  14       31.82       34.43      4.66 o 
   4   4  14      153.44      135.14     11.10 o 
   5   4  14      148.76      123.80     13.55 o 
   6   4  14       83.36       83.02     12.75 o 
   7   4  14       97.80       89.41     14.07 o 
   8   4  14       15.31       15.29      8.55 o 
   9   4  14      112.01      130.03     18.04 o 
   0   5  14      341.25      327.45     19.57 o 
   1   5  14      325.17      316.66     13.39 o 
   2   5  14       27.29       31.94      5.41 o 
   3   5  14      154.97      134.13     11.84 o 
   4   5  14       77.58       69.55      8.88 o 
   5   5  14        6.63       13.73      9.12 o 
   6   5  14      235.88      220.41     22.41 o 
   7   5  14       15.40       18.10     11.71 o 
   8   5  14       11.66       24.01     10.68 o 
   0   6  14      188.53      175.17     17.60 o 
   1   6  14      110.26      141.54     10.19 o 
   2   6  14       73.24       56.50     10.74 o 
   3   6  14        0.84       24.31      6.51 o 
   4   6  14      174.62      162.79     10.67 o 
   5   6  14       74.00       61.01     15.18 o 
   6   6  14        1.26       16.04     11.05 o 
   7   6  14       57.33       56.65     16.38 o 
   0   7  14       53.08       44.87     13.40 o 
   1   7  14       18.53       29.49      8.64 o 
   2   7  14        4.70       26.35      8.30 o 
   3   7  14        3.32        4.50      6.33 o 
   4   7  14       11.94       23.64      8.50 o 
   2   0  15      621.60      601.62     16.78 o 
   4   0  15      160.39      157.16     10.51 o 
   6   0  15      667.50      667.71     28.08 o 
   8   0  15        2.33       21.55      8.99 o 
  10   0  15      187.46      196.67     50.91 o 
   1   1  15       78.00       80.01      3.18 o 
   2   1  15      390.65      339.38      9.34 o 
   3   1  15      800.32      828.66     28.25 o 
   4   1  15      618.40      623.03     17.26 o 
   5   1  15      190.20      195.39      8.76 o 
   6   1  15      160.47      186.53     13.48 o 
   7   1  15      287.54      305.15     17.22 o 
   8   1  15      398.82      434.14     26.95 o 
   9   1  15      788.43      775.36     44.00 o 
  10   1  15      685.48      647.38     50.18 o 
  11   1  15       60.22       56.58     19.79 o 
   1   2  15      180.20      181.50      5.58 o 
   2   2  15      465.36      538.18     17.19 o 
   3   2  15      130.99      170.61      5.33 o 
   4   2  15      544.45      606.39     24.52 o 
   5   2  15     1035.26     1067.58     33.82 o 
   6   2  15     1784.97     1836.65     59.71 o 
   7   2  15        8.56       17.06      9.06 o 
   8   2  15       51.32       50.08     12.69 o 
   9   2  15       97.75       60.16     16.83 o 
  10   2  15       10.01       13.16     11.94 o 
   1   3  15       26.39       52.48      4.37 o 
   2   3  15       54.30       60.96      3.92 o 
   3   3  15        4.55       16.69      4.67 o 
   4   3  15      108.39      114.74      8.47 o 
   5   3  15      970.89      886.97     36.68 o 
   6   3  15       79.19       92.02     11.62 o 
   7   3  15     1221.96     1334.76     56.77 o 
   8   3  15       40.37       23.12     13.33 o 
   9   3  15       93.11       86.02     13.68 o 
  10   3  15       69.69       94.22     21.88 o 
   1   4  15        0.84        3.43      3.13 o 
   2   4  15      113.56      126.94      6.74 o 
   3   4  15        2.75        2.93      3.55 o 
   4   4  15      353.95      332.77     17.56 o 
   5   4  15      469.33      473.43     26.46 o 
   6   4  15      398.29      373.05     24.06 o 
   7   4  15       15.24       16.64      9.44 o 
   8   4  15      139.16      109.85     15.29 o 
   9   4  15       27.58       49.80     13.87 o 
   1   5  15      147.52      157.61      9.88 o 
   2   5  15      138.02      124.48      8.16 o 
   3   5  15      147.81      169.07     13.14 o 
   4   5  15       88.83       74.65      8.62 o 
   5   5  15       57.88       45.28     11.48 o 
   6   5  15       19.97       29.42     11.44 o 
   7   5  15       38.76       31.49     12.49 o 
   8   5  15        8.92        9.04      9.91 o 
   1   6  15      554.37      521.10     18.97 o 
   2   6  15       27.50       30.93      7.13 o 
   3   6  15      134.21      128.86     10.18 o 
   4   6  15       65.37       68.85     12.04 o 
   5   6  15        1.82       26.78     12.88 o 
   6   6  15      150.36      141.90     18.30 o 
   7   6  15        5.57       13.88     11.28 o 
   1   7  15       60.89       58.71     10.70 o 
   2   7  15       42.47       28.73      8.40 o 
   3   7  15       21.69       35.83      7.38 o 
   4   7  15       12.07       21.03     10.84 o 
   0   0  16     3136.78     2802.79     88.10 o 
   2   0  16     5967.75     5518.97    134.49 o 
   4   0  16      415.96      382.20     15.45 o 
   6   0  16      582.79      572.57     25.73 o 
   8   0  16       21.19       43.37     14.99 o 
  10   0  16      131.12      127.80     43.04 o 
   0   1  16     1977.76     1631.66     36.90 o 
   1   1  16      389.84      340.52      7.22 o 
   2   1  16      151.89      163.09      5.91 o 
   3   1  16     1560.37     1596.67     35.90 o 
   4   1  16      179.20      211.10     14.04 o 
   5   1  16       12.48       13.55      3.66 o 
   6   1  16       94.96      127.33     11.38 o 
   7   1  16      112.36      139.24     16.74 o 
   8   1  16      197.85      213.30     19.08 o 
   9   1  16      386.43      420.05     31.34 o 
  10   1  16      130.49      108.99     46.84 o 
  11   1  16       37.57       28.23     18.74 o 
   0   2  16     5416.94     5193.89    125.65 o 
   1   2  16      555.65      593.92     13.04 o 
   2   2  16     5435.10     5413.18     95.03 o 
   3   2  16      246.00      393.03     15.51 o 
   4   2  16       43.19       56.64      7.12 o 
   5   2  16       22.98       76.95     14.72 o 
   6   2  16     4377.32     4216.51    128.05 o 
   7   2  16       40.33       60.75     12.57 o 
   8   2  16      823.53      825.54     44.21 o 
   9   2  16       69.21       57.28     14.20 o 
  10   2  16        1.38       15.41     12.90 o 
   0   3  16      371.22      373.18     15.87 o 
   1   3  16      261.38      274.16      8.33 o 
   2   3  16        5.93       15.50      3.15 o 
   3   3  16      391.82      395.14     11.11 o 
   4   3  16       16.01       26.08      4.25 o 
   5   3  16     2090.76     1860.98     66.79 o 
   6   3  16      149.92      133.30     13.35 o 
   7   3  16      105.22      181.56     25.23 o 
   8   3  16        2.55       15.66     12.34 o 
   9   3  16       90.79       80.29     13.52 o 
  10   3  16        2.23       25.52     16.32 o 
   0   4  16      177.79      176.33     11.62 o 
   1   4  16       59.44       54.34      5.13 o 
   2   4  16      583.16      518.72     14.47 o 
   3   4  16       20.66       31.68      5.80 o 
   4   4  16      144.26      155.41      9.73 o 
   5   4  16      202.89      182.27     16.53 o 
   6   4  16      409.56      386.29     24.51 o 
   7   4  16      133.35      112.25     15.55 o 
   8   4  16        8.11       20.22     10.09 o 
   9   4  16      102.28      114.05     32.89 o 
   0   5  16       45.36       20.15      8.53 o 
   1   5  16      111.08      102.42      7.93 o 
   2   5  16      457.77      445.91     18.30 o 
   3   5  16       24.04       26.22      5.54 o 
   4   5  16       49.66       57.81      7.54 o 
   5   5  16       11.00       22.01     10.16 o 
   6   5  16        0.85        3.00      9.93 o 
   7   5  16       37.13       35.85     12.15 o 
   8   5  16       44.64       46.69     13.62 o 
   0   6  16      379.50      345.51     42.77 o 
   1   6  16       98.05      115.73      9.53 o 
   2   6  16      210.11      213.05     15.18 o 
   3   6  16       79.59       95.46      9.31 o 
   4   6  16       66.27       53.63      8.79 o 
   5   6  16      106.30       99.16     17.34 o 
   6   6  16       56.03       76.00     17.09 o 
   7   6  16       12.76       17.38     12.16 o 
   0   7  16        0.22        6.47     12.30 o 
   1   7  16       16.10       18.89      8.21 o 
   2   7  16       98.92       92.60     11.22 o 
   3   7  16      140.20      127.83     10.25 o 
   4   7  16       14.07        7.81     10.02 o 
   2   0  17     2391.42     2380.94     59.62 o 
   4   0  17      485.96      483.21     18.23 o 
   6   0  17       57.66       69.45      8.80 o 
   8   0  17       11.59       48.94     14.58 o 
  10   0  17     1029.76      955.59    111.03 o 
   1   1  17      154.23      140.42      4.07 o 
   2   1  17      411.40      411.53     16.14 o 
   3   1  17      696.11      761.20     18.18 o 
   4   1  17     1542.47     1647.62     41.81 o 
   5   1  17       10.82       20.69      3.85 o 
   6   1  17       42.73       46.80      7.53 o 
   7   1  17      129.59      179.69     14.96 o 
   8   1  17      219.10      272.45     19.44 o 
   9   1  17        9.60       23.15     24.30 o 
  10   1  17       15.20        5.45     13.82 o 
  11   1  17       30.74       30.08     18.73 o 
   1   2  17     1080.16     1102.63     22.18 o 
   2   2  17      164.69      214.97      9.52 o 
   3   2  17     3964.00     3744.95     68.68 o 
   4   2  17      336.69      333.04     11.14 o 
   5   2  17      224.40      234.14     13.73 o 
   6   2  17     1179.97     1234.08     42.90 o 
   7   2  17      385.85      374.66     27.39 o 
   8   2  17      147.15      165.82     19.34 o 
   9   2  17       10.40       30.09     12.09 o 
  10   2  17        0.35        0.46     14.25 o 
   1   3  17      997.40     1023.60     21.57 o 
   2   3  17      694.35      680.95     14.78 o 
   3   3  17       86.86       77.90      4.82 o 
   4   3  17      285.81      259.43     12.31 o 
   5   3  17      849.88      940.10     38.34 o 
   6   3  17      294.31      293.46     19.70 o 
   7   3  17       32.73       51.79      9.77 o 
   8   3  17       45.70       35.43     28.88 o 
   9   3  17        7.43       23.30     10.38 o 
  10   3  17       47.39       30.30     17.15 o 
   1   4  17      285.51      284.93     10.05 o 
   2   4  17       65.20       63.85      7.43 o 
   3   4  17      570.76      511.57     15.76 o 
   4   4  17       61.52       64.90      6.76 o 
   5   4  17       69.54       66.10     11.79 o 
   6   4  17      382.17      377.94     24.31 o 
   7   4  17        8.58        3.82      9.96 o 
   8   4  17        3.07        5.73      9.20 o 
   9   4  17       41.74       27.00     12.17 o 
   1   5  17      223.13      220.32     10.65 o 
   2   5  17       19.18       34.62      5.56 o 
   3   5  17       33.56       28.87      5.83 o 
   4   5  17       51.83       46.89      7.11 o 
   5   5  17       64.06       93.81     15.64 o 
   6   5  17       21.49       33.22     12.24 o 
   7   5  17       18.73       34.05     12.17 o 
   8   5  17       21.41       15.19     10.60 o 
   1   6  17      106.83      114.51      9.60 o 
   2   6  17      145.96      152.06     10.83 o 
   3   6  17      228.68      229.00     13.20 o 
   4   6  17       68.91       57.18      7.49 o 
   5   6  17      125.14      119.43     18.58 o 
   6   6  17       25.41       42.94     14.24 o 
   7   6  17        9.11       -2.49     10.62 o 
   1   7  17       13.37       24.57      8.54 o 
   2   7  17       77.74       71.49     10.01 o 
   3   7  17       71.77       70.67      8.72 o 
   4   7  17       39.19       46.07      9.30 o 
   0   0  18       24.08       20.33      5.00 o 
   2   0  18       73.45       79.75      4.97 o 
   4   0  18      500.72      460.85     17.57 o 
   6   0  18      201.01      198.92     17.10 o 
   8   0  18      853.60     1029.52     68.57 o 
  10   0  18      301.48      428.00     72.83 o 
   0   1  18      175.61      167.60      8.27 o 
   1   1  18     1704.02     1591.73     26.37 o 
   2   1  18     7537.42     6990.90    132.42 o 
   3   1  18      895.06      964.77     20.60 o 
   4   1  18     1937.60     2009.18     52.94 o 
   5   1  18       17.58       14.75      3.78 o 
   6   1  18       28.65       39.62      7.33 o 
   7   1  18     1263.14     1290.94     47.04 o 
   8   1  18      110.43      147.63     15.23 o 
   9   1  18      144.52      111.56     21.13 o 
  10   1  18       58.95       42.68     17.97 o 
  11   1  18       22.67       32.44     22.64 o 
   0   2  18     1203.53     1074.24     28.78 o 
   1   2  18      613.14      617.97     13.51 o 
   2   2  18      526.17      485.42     10.73 o 
   3   2  18      127.83      157.87      6.37 o 
   4   2  18      143.05      149.16      6.96 o 
   5   2  18      565.49      524.41     22.11 o 
   6   2  18      118.68      148.15     11.42 o 
   7   2  18      131.03      134.76     17.80 o 
   8   2  18       35.90       46.18     15.22 o 
   9   2  18       26.46       28.89     12.32 o 
  10   2  18        7.74        4.83     14.00 o 
   0   3  18      494.84      462.12     17.68 o 
   1   3  18     1939.53     1930.10     36.58 o 
   2   3  18      963.70      904.48     18.67 o 
   3   3  18       73.10       74.96      4.37 o 
   4   3  18      253.73      210.21     13.20 o 
   5   3  18      366.72      337.09     25.96 o 
   6   3  18      128.59      111.96     12.92 o 
   7   3  18       84.29       75.63     10.87 o 
   8   3  18      139.93      151.96     23.31 o 
   9   3  18       23.42       22.36     15.04 o 
  10   3  18        2.20      -10.72     13.63 o 
   0   4  18      412.50      479.51     19.86 o 
   1   4  18      456.57      413.84     12.40 o 
   2   4  18        9.64       13.15      3.63 o 
   3   4  18       90.04      110.33      7.19 o 
   4   4  18      568.48      489.97     19.15 o 
   5   4  18      140.73      136.35     14.90 o 
   6   4  18      241.72      205.37     18.34 o 
   7   4  18       16.35        5.47      8.70 o 
   8   4  18       24.61       32.09     11.02 o 
   9   4  18        3.16       20.85     11.96 o 
   0   5  18      339.96      288.86     18.51 o 
   1   5  18       11.70       14.46      4.85 o 
   2   5  18       29.59       28.59      5.67 o 
   3   5  18       13.18        8.79      5.00 o 
   4   5  18      184.32      141.88     13.51 o 
   5   5  18      872.79      860.22     44.54 o 
   6   5  18        0.46       10.44     10.60 o 
   7   5  18      296.32      298.21     26.21 o 
   8   5  18       67.00       43.84     12.55 o 
   0   6  18       11.08        6.95      8.99 o 
   1   6  18       14.12        9.73      6.22 o 
   2   6  18      120.30      103.81     12.15 o 
   3   6  18      197.75      223.41     13.17 o 
   4   6  18       87.18       65.09      9.55 o 
   5   6  18      118.31      102.52     18.44 o 
   6   6  18       77.82       92.55     17.80 o 
   0   7  18       26.87        9.49     11.20 o 
   1   7  18       19.83       25.57      8.55 o 
   2   7  18       70.65       87.59     10.81 o 
   3   7  18      203.41      183.42     17.22 o 
   4   7  18       66.79       49.40     13.40 o 
   2   0  19      223.28      226.91      9.53 o 
   4   0  19      392.94      435.18     16.98 o 
   6   0  19       61.10       61.14     15.55 o 
   8   0  19      903.21     1154.99     76.51 o 
  10   0  19       11.96       35.31     30.23 o 
   1   1  19     1910.41     1747.55     29.47 o 
   2   1  19      874.75      977.45     24.13 o 
   3   1  19     1101.13     1176.88     24.71 o 
   4   1  19     1710.06     1782.80     44.21 o 
   5   1  19      190.67      188.68     11.01 o 
   6   1  19       92.91       71.73      9.58 o 
   7   1  19     1532.46     1532.75     54.24 o 
   8   1  19      159.63      130.22     15.90 o 
   9   1  19      322.97      274.53     31.19 o 
  10   1  19       44.09       56.00     18.58 o 
  11   1  19       26.65       12.87     17.82 o 
   1   2  19      270.13      276.00      7.42 o 
   2   2  19      328.85      311.27      7.85 o 
   3   2  19      217.82      268.84      7.76 o 
   4   2  19      344.60      341.57     11.39 o 
   5   2  19        3.32       15.15      5.33 o 
   6   2  19      154.34      157.34     11.84 o 
   7   2  19      123.95      132.44     18.34 o 
   8   2  19      459.99      511.60     50.30 o 
   9   2  19      222.48      205.38     23.64 o 
  10   2  19        4.99       26.30     15.66 o 
   1   3  19      668.31      718.34     15.61 o 
   2   3  19      239.33      251.19      7.56 o 
   3   3  19       48.78       51.90      4.24 o 
   4   3  19       12.86       14.48      4.50 o 
   5   3  19       59.31       61.04      9.77 o 
   6   3  19       37.19       25.92     11.38 o 
   7   3  19      248.95      271.28     25.95 o 
   8   3  19       17.81       19.21     13.03 o 
   9   3  19       43.25       18.56     13.57 o 
  10   3  19        5.83       19.70     14.44 o 
   1   4  19      163.00      189.67      9.97 o 
   2   4  19       61.32       44.64      4.83 o 
   3   4  19       56.07       28.41      4.79 o 
   4   4  19      370.30      324.13     14.87 o 
   5   4  19      134.11       81.49     14.44 o 
   6   4  19      138.04      119.28     14.40 o 
   7   4  19       17.78       29.15     10.27 o 
   8   4  19      232.61      190.90     19.01 o 
   9   4  19      278.76      264.05     24.71 o 
   1   5  19       33.66       22.89      5.37 o 
   2   5  19       27.24        5.46      4.90 o 
   3   5  19       49.12       57.77      6.72 o 
   4   5  19       42.44       32.05      6.77 o 
   5   5  19       79.32      145.90     22.92 o 
   6   5  19       62.68       57.08     13.66 o 
   7   5  19      519.89      601.84     38.19 o 
   8   5  19       20.98       37.22     13.39 o 
   1   6  19        1.77        8.96      6.17 o 
   2   6  19       27.53       29.01      7.16 o 
   3   6  19       18.60       20.20      6.57 o 
   4   6  19       91.20       90.31     10.40 o 
   5   6  19       11.06        6.70     11.43 o 
   6   6  19      121.87      113.47     19.18 o 
   1   7  19       59.62       48.18      9.64 o 
   2   7  19       59.44       38.67      8.89 o 
   3   7  19        1.19       18.23      7.82 o 
   4   7  19       17.35       21.51      8.75 o 
   0   0  20      101.65      107.45      7.27 o 
   2   0  20      138.81      140.90      8.49 o 
   4   0  20      551.37      621.36     22.38 o 
   6   0  20      952.98      892.91     41.03 o 
   8   0  20     4439.42     4765.16    212.05 o 
  10   0  20      109.69      109.14     41.86 o 
   0   1  20     1529.49     1368.85     30.78 o 
   1   1  20      679.48      656.94     13.27 o 
   2   1  20      335.24      343.64      8.27 o 
   3   1  20     1359.44     1324.87     27.65 o 
   4   1  20      677.79      668.19     18.29 o 
   5   1  20      105.44      115.48      8.18 o 
   6   1  20      126.01      112.63     11.54 o 
   7   1  20       34.10       45.73      9.13 o 
   8   1  20       75.96       68.85     11.54 o 
   9   1  20       91.78       89.97     19.53 o 
  10   1  20        8.43       21.17     15.68 o 
  11   1  20        6.83       14.82     17.37 o 
   0   2  20      340.76      408.17     14.07 o 
   1   2  20       35.70       40.30      3.03 o 
   2   2  20      110.29      122.64      5.26 o 
   3   2  20      308.61      332.47      8.95 o 
   4   2  20      149.96      149.14      7.92 o 
   5   2  20      296.62      293.29     13.96 o 
   6   2  20      153.30      156.05     12.01 o 
   7   2  20      118.32      113.14     16.00 o 
   8   2  20     2244.71     2273.41    108.30 o 
   9   2  20      502.28      447.66     38.33 o 
  10   2  20        3.56       30.03     16.04 o 
   0   3  20     1465.54     1450.75     41.08 o 
   1   3  20        6.27       10.37      2.62 o 
   2   3  20       99.05      109.07      5.24 o 
   3   3  20     1038.96      974.30     23.73 o 
   4   3  20      160.09      156.77     11.29 o 
   5   3  20      312.57      313.01     20.47 o 
   6   3  20       51.57       42.59     12.60 o 
   7   3  20       71.48      100.66     13.27 o 
   8   3  20      217.71      218.63     27.28 o 
   9   3  20       51.43       38.62     17.72 o 
  10   3  20        4.39        3.45     14.85 o 
   0   4  20       93.26       89.63      8.72 o 
   1   4  20       47.40       47.33      4.58 o 
   2   4  20        2.27        5.58      3.56 o 
   3   4  20       57.92       38.01      5.17 o 
   4   4  20       64.77      103.86      8.60 o 
   5   4  20      261.40      243.52     19.20 o 
   6   4  20       37.45       26.61     10.18 o 
   7   4  20        5.45       15.76      9.57 o 
   8   4  20       38.37       52.94     11.72 o 
   9   4  20      256.07      211.87     28.72 o 
   0   5  20      860.58      867.86     35.30 o 
   1   5  20      139.79      129.87      8.73 o 
   2   5  20       35.69       43.16      6.29 o 
   3   5  20      635.23      569.58     19.47 o 
   4   5  20       43.39       40.78      7.26 o 
   5   5  20      217.53      241.40     43.28 o 
   6   5  20      146.23      127.51     19.32 o 
   7   5  20      269.30      319.14     27.32 o 
   8   5  20       14.60       -0.95     11.07 o 
   0   6  20       36.11       36.67      9.56 o 
   1   6  20       42.66       40.71      8.41 o 
   2   6  20       71.24       50.39      7.89 o 
   3   6  20        4.78        9.56      6.31 o 
   4   6  20      143.47      146.72     14.10 o 
   5   6  20       11.32       20.66     12.49 o 
   6   6  20      106.87       85.92     18.89 o 
   0   7  20       23.20       50.02     13.44 o 
   1   7  20       83.04       69.45     10.93 o 
   2   7  20        9.15        7.09      7.56 o 
   3   7  20       68.12       73.40      9.86 o 
   4   7  20       39.85       29.62      9.42 o 
   2   0  21      865.63      770.08     22.78 o 
   4   0  21      193.15      217.98     11.28 o 
   6   0  21     1724.12     1591.90     66.28 o 
   8   0  21     2754.71     3073.60    143.28 o 
  10   0  21      101.13      137.69     45.66 o 
   1   1  21     1735.59     1619.11     29.28 o 
   2   1  21      346.88      354.75      8.49 o 
   3   1  21      742.18      789.86     17.56 o 
   4   1  21      144.15      157.49     10.22 o 
   5   1  21        4.49        4.80      4.10 o 
   6   1  21       28.95       35.46      9.90 o 
   7   1  21      132.79      125.32     12.87 o 
   8   1  21      188.62      235.27     21.29 o 
   9   1  21      543.00      511.32     43.05 o 
  10   1  21       61.73       51.94     19.60 o 
  11   1  21        8.18       23.24     19.06 o 
   1   2  21      105.67       99.15      4.37 o 
   2   2  21      119.26      117.34      5.44 o 
   3   2  21       32.03       37.11      3.28 o 
   4   2  21      103.58       98.29      6.59 o 
   5   2  21      418.23      419.33     17.42 o 
   6   2  21       56.38       67.77      8.61 o 
   7   2  21      416.48      442.53     29.96 o 
   8   2  21      180.82      246.27     25.19 o 
   9   2  21      357.54      257.87     41.55 o 
  10   2  21       88.49       94.34     22.10 o 
   1   3  21       83.65       77.56      4.46 o 
   2   3  21      162.66      151.03      6.27 o 
   3   3  21       92.74      104.48      6.31 o 
   4   3  21      126.82      124.10     12.71 o 
   5   3  21       39.78       45.31      9.43 o 
   6   3  21       69.30       41.83     10.15 o 
   7   3  21     1111.81     1017.04     46.44 o 
   8   3  21       44.56       46.30     15.85 o 
   9   3  21       86.63       74.65     19.10 o 
  10   3  21        7.74       15.01     15.92 o 
   1   4  21       31.33       26.40      3.99 o 
   2   4  21       90.39       62.74      6.27 o 
   3   4  21       25.56       31.98      5.08 o 
   4   4  21      287.39      276.61     13.78 o 
   5   4  21        1.22        5.68      7.81 o 
   6   4  21       53.40       56.23     11.82 o 
   7   4  21      232.93      189.57     21.63 o 
   8   4  21      141.62      128.61     21.12 o 
   9   4  21      182.97      175.55     26.99 o 
   1   5  21       53.11       49.39      6.51 o 
   2   5  21      260.53      238.41     11.77 o 
   3   5  21      130.27      186.58     10.64 o 
   4   5  21        7.08       11.78      6.11 o 
   5   5  21      119.68       97.78     26.00 o 
   6   5  21       34.49       46.36     16.97 o 
   7   5  21      535.61      572.58     37.09 o 
   8   5  21       55.37       39.90     13.29 o 
   1   6  21       19.05       19.71      6.79 o 
   2   6  21       54.52       59.57      8.38 o 
   3   6  21        1.18        7.58      6.44 o 
   4   6  21      173.32      167.23     18.67 o 
   5   6  21        7.05       21.30     12.68 o 
   6   6  21       49.18       52.28     15.21 o 
   1   7  21      135.48      106.33     12.17 o 
   2   7  21       51.63       66.22     10.22 o 
   3   7  21       22.62       19.14      7.93 o 
   4   7  21       53.97       63.74     11.09 o 
   0   0  22      182.67      179.63     15.21 o 
   2   0  22      334.51      369.43     11.70 o 
   4   0  22      527.17      533.93     18.19 o 
   6   0  22      347.59      390.37     24.26 o 
   8   0  22      449.89      550.16     52.03 o 
  10   0  22       26.62       13.28     28.48 o 
   0   1  22      135.56      145.14      6.10 o 
   1   1  22     3447.96     3325.99     56.29 o 
   2   1  22     3751.54     3477.18     59.83 o 
   3   1  22     1089.16     1066.98     22.12 o 
   4   1  22     1760.26     1700.54     42.94 o 
   5   1  22       51.98       44.70      6.08 o 
   6   1  22       48.33       44.61      9.35 o 
   7   1  22       80.85       78.89     12.02 o 
   8   1  22      874.60      835.18     40.68 o 
   9   1  22      242.49      296.65     39.47 o 
  10   1  22      182.12      156.49     26.74 o 
   0   2  22      184.15      173.95      8.57 o 
   1   2  22      164.27      154.69      5.90 o 
   2   2  22     1123.61     1006.61     22.40 o 
   3   2  22        3.59        4.69      2.43 o 
   4   2  22      410.46      383.27     13.14 o 
   5   2  22      210.70      205.47     17.23 o 
   6   2  22       74.02       69.15      8.59 o 
   7   2  22       64.15       44.24     12.13 o 
   8   2  22      208.20      191.28     21.37 o 
   9   2  22        2.63       30.19     14.89 o 
  10   2  22       48.53       44.93     18.17 o 
   0   3  22       61.46       69.59      6.45 o 
   1   3  22       26.04       31.40      3.61 o 
   2   3  22      394.65      374.72     10.29 o 
   3   3  22      230.27      226.39      9.43 o 
   4   3  22       45.97       27.70      4.50 o 
   5   3  22      798.33      750.88     33.09 o 
   6   3  22        1.94        7.87      6.78 o 
   7   3  22      414.75      427.54     30.44 o 
   8   3  22       54.37       45.09     15.30 o 
   9   3  22      101.11       92.35     20.47 o 
  10   3  22       54.38       52.86     14.30 o 
   0   4  22        8.00       23.38      5.62 o 
   1   4  22       65.02       43.77      4.66 o 
   2   4  22        1.21        9.36      3.75 o 
   3   4  22      229.86      237.86     10.82 o 
   4   4  22       34.09       48.65      7.34 o 
   5   4  22      261.80      259.58     20.04 o 
   6   4  22      217.37      218.69     20.53 o 
   7   4  22       40.73       54.94     15.13 o 
   8   4  22       11.46       13.09     11.46 o 
   9   4  22      115.45      142.23     25.23 o 
   0   5  22      163.82      136.03     12.13 o 
   1   5  22      484.93      464.76     21.44 o 
   2   5  22        6.19       10.89      5.19 o 
   3   5  22      359.66      360.96     14.93 o 
   4   5  22      108.15       88.17      9.24 o 
   5   5  22        4.57       15.37     10.25 o 
   6   5  22      206.13      203.07     22.34 o 
   7   5  22       14.17       68.24     14.46 o 
   8   5  22       37.09       23.57     12.97 o 
   0   6  22      563.86      464.49     37.47 o 
   1   6  22       77.12       64.82      8.58 o 
   2   6  22       19.19       15.62      6.69 o 
   3   6  22       66.43       81.17      8.96 o 
   4   6  22      220.15      251.82     16.81 o 
   5   6  22       39.09       28.12     13.05 o 
   6   6  22       49.06       50.21     15.10 o 
   0   7  22       53.79       41.79     13.13 o 
   1   7  22       45.95       37.69      9.46 o 
   2   7  22        3.16       15.98      8.08 o 
   3   7  22        1.73       10.27      7.76 o 
   4   7  22       63.48       69.89     11.32 o 
   2   0  23     2157.24     2260.81     56.06 o 
   4   0  23     1130.95     1120.90     36.16 o 
   6   0  23     1779.95     1852.50     89.49 o 
   8   0  23       64.73       67.15     22.54 o 
  10   0  23       36.40       27.77     30.73 o 
   1   1  23      792.39      847.74     16.67 o 
   2   1  23      157.09      185.29      6.69 o 
   3   1  23      504.57      493.26     11.90 o 
   4   1  23      999.50     1020.32     27.62 o 
   5   1  23       15.19       14.95      4.79 o 
   6   1  23      546.54      513.70     22.27 o 
   7   1  23       84.26       58.44     14.12 o 
   8   1  23      294.03      329.97     24.93 o 
   9   1  23       51.54       64.37     17.55 o 
  10   1  23      130.62      159.46     27.94 o 
   1   2  23       33.57       30.30      2.92 o 
   2   2  23      545.06      500.98     12.85 o 
   3   2  23      207.51      201.83      7.59 o 
   4   2  23       85.98       88.63      5.64 o 
   5   2  23       21.33       37.07      5.93 o 
   6   2  23      217.81      218.34     14.25 o 
   7   2  23        2.80        7.95      5.49 o 
   8   2  23        5.64        6.93      9.34 o 
   9   2  23       92.24       65.68     26.93 o 
  10   2  23       72.12       22.60     15.81 o 
   1   3  23        4.94        1.78      2.60 o 
   2   3  23       24.71       27.31      3.40 o 
   3   3  23       43.95       54.50      5.69 o 
   4   3  23       35.92       25.07      4.51 o 
   5   3  23      413.91      439.99     24.22 o 
   6   3  23       85.39       83.97     12.01 o 
   7   3  23      110.98      116.12     17.74 o 
   8   3  23        0.18       -0.23     11.17 o 
   9   3  23       57.07       44.58     18.05 o 
  10   3  23        1.51       15.04     10.96 o 
   1   4  23       18.49       14.32      3.72 o 
   2   4  23      401.87      406.88     13.56 o 
   3   4  23     1760.79     1637.84     43.05 o 
   4   4  23      315.21      296.06     14.36 o 
   5   4  23       90.31       92.17     12.55 o 
   6   4  23       87.61       87.66     13.98 o 
   7   4  23      277.11      283.17     23.58 o 
   8   4  23       11.30        3.87      9.58 o 
   9   4  23       13.69       20.30     15.31 o 
   1   5  23      502.39      492.73     18.13 o 
   2   5  23       87.85       93.70      8.22 o 
   3   5  23      458.44      461.43     26.59 o 
   4   5  23      214.36      203.96     13.39 o 
   5   5  23       43.93       45.06     12.39 o 
   6   5  23       20.96       18.64     11.67 o 
   7   5  23       72.83       50.83     17.79 o 
   8   5  23      101.03       96.29     17.74 o 
   1   6  23       76.94       52.88      8.81 o 
   2   6  23      175.70      144.74     11.10 o 
   3   6  23      396.05      388.22     18.44 o 
   4   6  23      109.61      110.93     11.93 o 
   5   6  23        0.38        6.96     11.44 o 
   6   6  23      144.78      169.56     22.19 o 
   1   7  23       98.37      108.03     11.80 o 
   2   7  23        9.43       20.62      8.55 o 
   3   7  23       12.90       16.73      8.05 o 
   0   0  24    28562.86    26215.91    885.39 o 
   2   0  24     8221.83     8332.56    198.15 o 
   4   0  24     1231.72     1206.58     38.69 o 
   6   0  24     7304.99     6904.22    295.02 o 
   8   0  24      463.24      472.38     67.13 o 
  10   0  24        8.37        3.33     25.25 o 
   0   1  24       15.62       13.21      2.83 o 
   1   1  24       25.30       19.80      2.48 o 
   2   1  24       22.69       27.86      2.64 o 
   3   1  24      394.97      361.22      9.64 o 
   4   1  24      157.06      128.67      7.43 o 
   5   1  24       11.66       12.52      4.61 o 
   6   1  24      375.53      405.40     18.09 o 
   7   1  24       36.22       23.48      7.74 o 
   8   1  24        8.28       10.65      9.85 o 
   9   1  24       97.33       74.66     25.61 o 
  10   1  24       42.79       29.59     16.86 o 
   0   2  24     1443.25     1365.11     36.22 o 
   1   2  24       77.42       69.38      4.02 o 
   2   2  24      276.60      287.69     11.48 o 
   3   2  24       75.02       96.00      5.54 o 
   4   2  24       94.53       92.75      8.57 o 
   5   2  24      579.17      590.32     22.20 o 
   6   2  24       40.87       48.68      7.97 o 
   7   2  24       72.07       74.82      9.15 o 
   8   2  24        2.06        7.17      9.95 o 
   9   2  24      118.04      105.51     21.86 o 
  10   2  24       10.76        8.00     14.31 o 
   0   3  24       27.13       31.80      5.28 o 
   1   3  24       88.43       86.49      5.23 o 
   2   3  24      182.34      185.32      7.42 o 
   3   3  24     1338.66     1247.21     31.27 o 
   4   3  24        0.39        2.25      3.64 o 
   5   3  24       14.71       17.09      6.91 o 
   6   3  24       16.19       22.71      9.17 o 
   7   3  24       99.26       78.93     12.33 o 
   8   3  24      202.79      207.55     26.81 o 
   9   3  24       85.51      116.15     22.63 o 
  10   3  24       47.67        8.93     15.69 o 
   0   4  24     1114.37      978.19     31.93 o 
   1   4  24       88.06       82.68      5.77 o 
   2   4  24      172.77      174.20      8.75 o 
   3   4  24       31.08       39.84      6.59 o 
   4   4  24      180.88      157.13     10.66 o 
   5   4  24      421.54      416.94     25.47 o 
   6   4  24      244.37      258.87     28.72 o 
   7   4  24      187.24      177.45     19.45 o 
   8   4  24       15.11       13.54     10.49 o 
   9   4  24       97.31       70.94     40.98 o 
   0   5  24      137.36      107.13     11.19 o 
   1   5  24      277.71      225.37     13.27 o 
   2   5  24       70.19       50.99      6.63 o 
   3   5  24      437.94      412.69     20.30 o 
   4   5  24       53.65       52.93      8.91 o 
   5   5  24      600.66      660.73     39.37 o 
   6   5  24       13.54        5.56     10.26 o 
   7   5  24       90.14      142.50     23.30 o 
   8   5  24       71.71       97.25     18.14 o 
   0   6  24      356.84      372.00     24.72 o 
   1   6  24       13.11       10.02      6.57 o 
   2   6  24      239.96      202.87     12.67 o 
   3   6  24       62.02       80.83      8.99 o 
   4   6  24       16.39       16.32      8.14 o 
   5   6  24        3.23       12.45     11.91 o 
   6   6  24      470.33      500.15     37.02 o 
   0   7  24       16.25       26.81     12.28 o 
   1   7  24      101.25      106.35     11.99 o 
   2   7  24       92.11       78.56     11.01 o 
   3   7  24       15.94       25.41      8.36 o 
   2   0  25     1988.83     2207.31     55.01 o 
   4   0  25      840.95      814.50     30.07 o 
   6   0  25     2980.48     2812.62    129.00 o 
   8   0  25       96.35       80.26     23.74 o 
  10   0  25       81.03       90.01     41.76 o 
   1   1  25       37.02       35.03      3.02 o 
   2   1  25       37.73       40.97      2.99 o 
   3   1  25       27.09       36.39      3.22 o 
   4   1  25      245.82      258.46     10.79 o 
   5   1  25      432.16      413.65     17.85 o 
   6   1  25      944.99      923.30     31.60 o 
   7   1  25      146.74      187.67     20.15 o 
   8   1  25       44.24       37.04     11.47 o 
   9   1  25      206.15      179.07     27.03 o 
  10   1  25      533.13      483.29     56.59 o 
   1   2  25       21.39       17.35      2.62 o 
   2   2  25      667.10      667.05     15.68 o 
   3   2  25       16.66       15.95      3.25 o 
   4   2  25      102.79      103.00      6.62 o 
   5   2  25     1213.06     1230.42     39.35 o 
   6   2  25      514.23      473.70     22.14 o 
   7   2  25       12.51       18.30      6.07 o 
   8   2  25        1.98       16.80     10.59 o 
   9   2  25       16.50       21.48     16.73 o 
  10   2  25       17.26        7.49     14.36 o 
   1   3  25       73.44       77.77      4.71 o 
   2   3  25        7.96        6.62      2.88 o 
   3   3  25       94.25      134.23      8.00 o 
   4   3  25       62.34       27.96      4.86 o 
   5   3  25       43.46       34.91      8.48 o 
   6   3  25       14.51       18.91      7.77 o 
   7   3  25      243.18      291.73     26.58 o 
   8   3  25       17.92       23.29      8.30 o 
   9   3  25      318.48      276.69     33.95 o 
   1   4  25       54.99       58.88      5.12 o 
   2   4  25        2.64        8.65      3.94 o 
   3   4  25      200.23      177.06     11.02 o 
   4   4  25       52.33       68.41      7.66 o 
   5   4  25      969.11      925.79     40.27 o 
   6   4  25      122.18      134.09     20.47 o 
   7   4  25       56.86       78.21     14.17 o 
   8   4  25       42.40       10.63     10.04 o 
   9   4  25       73.85       42.63     18.03 o 
   1   5  25       85.89       74.15      7.89 o 
   2   5  25       41.17       40.26      6.32 o 
   3   5  25      162.49      140.40      9.51 o 
   4   5  25       67.65       46.52      7.83 o 
   5   5  25      246.65      218.38     22.45 o 
   6   5  25       10.52        5.81     10.63 o 
   7   5  25      695.39      717.97     42.90 o 
   8   5  25       45.71       60.59     15.14 o 
   1   6  25       43.74       33.46      7.46 o 
   2   6  25      144.33      163.45     15.12 o 
   3   6  25       13.53       16.95      6.77 o 
   4   6  25       14.18       22.45      8.24 o 
   5   6  25      165.56      177.20     23.69 o 
   6   6  25      243.37      275.57     27.94 o 
   1   7  25       26.49       34.98      9.11 o 
   2   7  25       28.00       34.17     10.81 o 
   3   7  25       53.78       52.97      9.21 o 
   0   0  26      187.55      497.38     21.89 o 
   2   0  26      372.67      440.86     13.24 o 
   4   0  26      283.51      292.05     14.46 o 
   6   0  26       17.00       71.40     18.49 o 
   8   0  26      162.70      158.00     29.93 o 
  10   0  26      210.16      153.56     48.49 o 
   0   1  26       92.67      113.71      8.71 o 
   1   1  26      236.71      223.89      6.79 o 
   2   1  26      133.41      126.80      4.78 o 
   3   1  26       15.31       13.52      2.73 o 
   4   1  26      235.33      246.30      9.41 o 
   5   1  26      293.45      256.66     13.82 o 
   6   1  26     1204.15     1185.66     38.90 o 
   7   1  26     1592.85     1451.30     60.29 o 
   8   1  26      167.20      134.12     19.81 o 
   9   1  26      187.17      157.91     25.17 o 
  10   1  26      146.86      174.28     31.98 o 
   0   2  26        9.71        7.84      3.32 o 
   1   2  26        3.85        3.72      2.21 o 
   2   2  26      870.43      757.80     18.32 o 
   3   2  26        8.86        8.18      3.57 o 
   4   2  26       25.96       18.17      3.48 o 
   5   2  26        4.56       14.60      5.65 o 
   6   2  26      143.93      176.26     13.30 o 
   7   2  26      227.55      215.74     14.89 o 
   8   2  26       11.93        4.77     11.38 o 
   9   2  26       10.47       10.69     13.76 o 
  10   2  26       23.36       10.66     14.81 o 
   0   3  26        8.78        6.05      4.42 o 
   1   3  26       39.15       33.30      3.64 o 
   2   3  26      179.09      175.29      7.73 o 
   3   3  26     1264.39     1192.38     30.03 o 
   4   3  26        4.12        3.37      3.94 o 
   5   3  26      190.87      206.42     16.53 o 
   6   3  26      235.10      207.84     22.57 o 
   7   3  26      153.89      151.20     24.30 o 
   8   3  26       76.37       82.28     11.64 o 
   9   3  26       37.44       40.36     21.58 o 
   0   4  26       91.72       97.57     13.81 o 
   1   4  26      238.00      213.52      9.16 o 
   2   4  26      242.82      266.31     10.91 o 
   3   4  26      192.64      176.20     11.09 o 
   4   4  26      432.52      423.16     18.17 o 
   5   4  26      624.94      604.12     31.59 o 
   6   4  26      112.66       84.67     14.09 o 
   7   4  26      186.27      124.50     27.23 o 
   8   4  26       19.84       29.10     11.25 o 
   9   4  26      140.07      114.96     23.10 o 
   0   5  26       59.24       42.59     14.31 o 
   1   5  26       16.53       18.05      5.85 o 
   2   5  26       12.73       18.22      5.48 o 
   3   5  26       46.80       51.48      6.80 o 
   4   5  26       26.24       24.36      7.08 o 
   5   5  26        9.24       19.23     10.99 o 
   6   5  26       38.70       36.44     12.78 o 
   7   5  26      623.72      664.96     40.81 o 
   0   6  26        0.53       12.60     10.00 o 
   1   6  26       24.62       25.21      7.36 o 
   2   6  26      435.29      408.63     17.84 o 
   3   6  26        7.97       30.28      7.15 o 
   4   6  26       19.98       17.42      8.48 o 
   5   6  26      218.04      273.38     27.65 o 
   6   6  26      173.00      186.29     23.71 o 
   0   7  26       32.01       71.07     15.36 o 
   1   7  26      120.83      106.76     11.61 o 
   2   7  26       17.92       23.57      9.20 o 
   3   7  26       57.60       52.45     11.46 o 
   2   0  27       53.83       65.40      4.64 o 
   4   0  27     2269.64     2257.34     74.23 o 
   6   0  27     1079.30     1027.78     69.85 o 
   8   0  27      170.62      157.66     29.79 o 
  10   0  27      784.84      696.18     97.04 o 
   1   1  27      713.21      663.16     13.06 o 
   2   1  27      168.32      166.04      5.53 o 
   3   1  27      253.21      245.16      7.53 o 
   4   1  27      620.55      575.64     16.15 o 
   5   1  27     1400.66     1240.67     39.79 o 
   6   1  27      812.88      807.32     28.80 o 
   7   1  27      259.11      239.37     24.82 o 
   8   1  27        9.67       -0.39      9.06 o 
   9   1  27       28.15       42.21     16.75 o 
  10   1  27      484.91      519.07     47.85 o 
   1   2  27       23.20       17.70      2.69 o 
   2   2  27       45.58       45.92      4.10 o 
   3   2  27        7.79        4.23      2.96 o 
   4   2  27       32.73       26.87      4.13 o 
   5   2  27       14.86        8.75      4.89 o 
   6   2  27      151.56      156.08     13.21 o 
   7   2  27       41.66       33.75     14.35 o 
   8   2  27      118.93      109.97     25.70 o 
   9   2  27       68.65       32.66     15.12 o 
  10   2  27       26.46       29.43     17.53 o 
   1   3  27       76.40      114.60      6.24 o 
   2   3  27       26.09       27.39      3.90 o 
   3   3  27      184.93      189.31      9.05 o 
   4   3  27      176.54      151.54      9.10 o 
   5   3  27        0.59        1.96      6.41 o 
   6   3  27       27.73       32.80      8.81 o 
   7   3  27       16.03       21.48      9.08 o 
   8   3  27       27.59       22.52      8.63 o 
   9   3  27       76.88       63.57     19.89 o 
   1   4  27      378.54      351.74     11.93 o 
   2   4  27      202.13      228.57     12.18 o 
   3   4  27       53.70       59.21      7.41 o 
   4   4  27      352.02      355.04     16.63 o 
   5   4  27        3.51       34.47      9.49 o 
   6   4  27        8.98       10.45      8.88 o 
   7   4  27      105.83       59.67     13.07 o 
   8   4  27       72.09       71.75     14.41 o 
   9   4  27      223.91      187.54     29.89 o 
   1   5  27      134.48       90.50      8.13 o 
   2   5  27      202.47      179.48     12.14 o 
   3   5  27      111.74      114.78      8.92 o 
   4   5  27       36.00       17.92      6.91 o 
   5   5  27      264.15      278.00     31.06 o 
   6   5  27       80.47       68.80     15.06 o 
   7   5  27       98.90      101.41     17.14 o 
   1   6  27       29.48       30.19      7.88 o 
   2   6  27        0.98       26.24      7.41 o 
   3   6  27      198.37      186.38     12.44 o 
   4   6  27        0.05        4.05      7.75 o 
   5   6  27        9.58       23.51     13.66 o 
   6   6  27       75.31       69.37     16.89 o 
   1   7  27       43.74       44.07      9.62 o 
   2   7  27       51.33       59.44     10.58 o 
   3   7  27        2.28       17.61     10.69 o 
   0   0  28    25258.16    24647.32    833.38 o 
   2   0  28      127.71      118.99      6.23 o 
   4   0  28     1191.20     1219.63     37.88 o 
   6   0  28     1144.52     1205.45     79.06 o 
   8   0  28       44.62       62.17     22.10 o 
  10   0  28      213.42      307.66     65.10 o 
   0   1  28      842.26      827.08     22.15 o 
   1   1  28      171.59      198.88      6.96 o 
   2   1  28      351.84      323.47      8.16 o 
   3   1  28      505.29      468.35     11.01 o 
   4   1  28       17.56       28.47      4.51 o 
   5   1  28      181.77      172.00     11.48 o 
   6   1  28       72.04       86.12      9.50 o 
   7   1  28       70.63       59.36     12.01 o 
   8   1  28        5.66        0.72     13.79 o 
   9   1  28       20.73       34.08     16.13 o 
  10   1  28      109.67      154.56     27.87 o 
   0   2  28      356.74      266.76     10.91 o 
   1   2  28      284.66      253.16      7.30 o 
   2   2  28      128.32       88.61      5.26 o 
   3   2  28      146.66      135.36      7.20 o 
   4   2  28        1.68        2.77      3.12 o 
   5   2  28      138.49      147.74     12.83 o 
   6   2  28      412.47      346.39     18.71 o 
   7   2  28       50.04       42.67      8.38 o 
   8   2  28       40.06       47.26     16.11 o 
   9   2  28       97.15       61.01     18.68 o 
  10   2  28      165.49      130.62     25.29 o 
   0   3  28      175.03      172.29      9.55 o 
   1   3  28       41.35       31.52      3.80 o 
   2   3  28      293.15      243.58     10.04 o 
   3   3  28      591.35      532.70     16.43 o 
   4   3  28       78.06       49.46      6.64 o 
   5   3  28        5.83        8.59      6.69 o 
   6   3  28       52.35       57.22     10.32 o 
   7   3  28       71.99       65.19     12.01 o 
   8   3  28        7.12       12.84      8.06 o 
   9   3  28      134.92      137.64     53.53 o 
   0   4  28      469.40      419.19     17.72 o 
   1   4  28       99.55       88.14      6.35 o 
   2   4  28      104.89      114.61      7.76 o 
   3   4  28      458.92      447.79     18.11 o 
   4   4  28      165.02      178.98     11.68 o 
   5   4  28       70.99       70.58     12.02 o 
   6   4  28        7.78        7.54      8.73 o 
   7   4  28       23.71       12.26      9.66 o 
   8   4  28        4.43       17.49     10.73 o 
   0   5  28       50.52       44.41     10.18 o 
   1   5  28      126.91       91.44      8.16 o 
   2   5  28       24.21       20.01      5.76 o 
   3   5  28      180.18      176.56     10.85 o 
   4   5  28       80.56       57.82      8.81 o 
   5   5  28      621.96      582.46     28.46 o 
   6   5  28       97.84       73.99     15.14 o 
   7   5  28      102.12      108.01     17.99 o 
   0   6  28      513.92      439.65     27.81 o 
   1   6  28       11.49       10.56      7.20 o 
   2   6  28       24.98       20.60      7.10 o 
   3   6  28       31.64       33.69      7.51 o 
   4   6  28       15.90       18.04      8.87 o 
   5   6  28        3.57       -1.01     11.74 o 
   6   6  28       42.60       33.54     14.55 o 
   0   7  28       33.87       26.09     15.06 o 
   1   7  28       44.80       27.64      9.00 o 
   2   7  28       21.01       21.62     10.72 o 
   2   0  29      213.89      218.36      8.65 o 
   4   0  29       39.63       55.59      5.15 o 
   6   0  29      418.56      501.50     73.60 o 
   8   0  29      139.20      134.80     34.95 o 
  10   0  29      194.53      249.99     60.35 o 
   1   1  29     1601.04     1609.79     28.30 o 
   2   1  29       10.49       12.81      2.39 o 
   3   1  29       47.72       33.36      3.46 o 
   4   1  29     1585.42     1492.75     34.47 o 
   5   1  29      412.91      400.46     17.98 o 
   6   1  29      670.96      648.88     27.93 o 
   7   1  29      118.91      108.72     14.87 o 
   8   1  29       32.97       28.89     13.29 o 
   9   1  29        7.60        8.75     13.61 o 
  10   1  29      106.65       91.30     30.71 o 
   1   2  29      132.99      137.67      6.09 o 
   2   2  29      735.86      630.64     15.49 o 
   3   2  29      125.37      120.45      6.89 o 
   4   2  29       17.62       21.28      3.86 o 
   5   2  29        0.81        5.73      5.44 o 
   6   2  29      207.89      220.00     14.31 o 
   7   2  29      122.13      109.29     13.70 o 
   8   2  29      217.35      195.72     26.64 o 
   9   2  29       59.44       22.03     14.39 o 
  10   2  29       68.51      111.67     24.52 o 
   1   3  29      406.56      403.93     11.63 o 
   2   3  29      276.93      264.71     10.11 o 
   3   3  29      496.45      422.19     15.34 o 
   4   3  29       30.89       37.31      5.60 o 
   5   3  29        1.46       16.67      7.23 o 
   6   3  29       22.42       27.78      9.07 o 
   7   3  29       82.83       69.34     19.71 o 
   8   3  29       37.95       24.10     10.16 o 
   9   3  29       46.05       25.84     16.26 o 
   1   4  29      490.27      439.59     13.65 o 
   2   4  29     1905.89     1693.45     39.17 o 
   3   4  29      701.11      689.57     23.44 o 
   4   4  29      396.91      406.50     18.19 o 
   5   4  29       41.22       58.27     11.21 o 
   6   4  29        1.04        3.73      8.70 o 
   7   4  29      107.15       75.18     13.98 o 
   8   4  29      136.78      117.89     23.25 o 
   1   5  29      253.56      219.36     11.80 o 
   2   5  29        0.51       -1.27      5.04 o 
   3   5  29        0.13       10.86      6.56 o 
   4   5  29      118.93       89.21     12.46 o 
   5   5  29        3.36       45.06     12.38 o 
   6   5  29       44.62       50.15     13.92 o 
   7   5  29        1.62        3.06     11.50 o 
   1   6  29       20.84       17.62      7.28 o 
   2   6  29       19.75       31.14      7.96 o 
   3   6  29      147.46      131.25     10.82 o 
   4   6  29       61.84       58.03     10.34 o 
   5   6  29       31.53       18.40     13.57 o 
   1   7  29       72.12       68.81     10.58 o 
   2   7  29        2.43        0.73      8.25 o 
   0   0  30     1974.26     2173.85     79.25 o 
   2   0  30        8.80        9.01      3.01 o 
   4   0  30      488.55      463.27     19.42 o 
   6   0  30       27.88       37.82     15.70 o 
   8   0  30      145.14      174.54     31.45 o 
  10   0  30      127.71       87.59     38.63 o 
   0   1  30     2712.62     2544.13     60.65 o 
   1   1  30     1597.57     1547.20     27.42 o 
   2   1  30      165.90      155.74      7.45 o 
   3   1  30       22.26       12.90      3.08 o 
   4   1  30     3691.82     3417.14     78.15 o 
   5   1  30     2571.15     2438.86     71.83 o 
   6   1  30      159.45      153.13     14.25 o 
   7   1  30       82.64       73.44     13.07 o 
   8   1  30       46.85       44.25     13.71 o 
   9   1  30       10.34       -8.48     11.97 o 
  10   1  30        4.82       29.98     21.66 o 
   0   2  30        0.68        1.07      3.29 o 
   1   2  30       63.91       64.72      3.89 o 
   2   2  30      597.51      546.31     14.25 o 
   3   2  30      213.97      187.68      8.63 o 
   4   2  30      370.57      349.60     13.35 o 
   5   2  30      190.26      190.84     13.90 o 
   6   2  30       40.41       25.84      6.89 o 
   7   2  30        2.44       10.89      7.16 o 
   8   2  30       72.03       58.75     16.79 o 
   9   2  30        6.92       13.09     13.88 o 
  10   2  30      158.29      147.56     27.23 o 
   0   3  30      479.54      460.83     16.36 o 
   1   3  30      632.31      593.73     14.74 o 
   2   3  30        6.68        8.53      3.36 o 
   3   3  30      232.72      249.91     12.45 o 
   4   3  30      341.71      337.16     14.15 o 
   5   3  30      167.67      144.17     15.29 o 
   6   3  30        5.15        8.73      7.85 o 
   7   3  30      384.98      395.63     35.67 o 
   8   3  30       17.14       17.05      8.68 o 
   9   3  30        5.25       25.26     15.79 o 
   0   4  30      107.01       66.27      8.84 o 
   1   4  30      229.20      214.31     10.36 o 
   2   4  30      319.28      338.50     12.65 o 
   3   4  30      199.86      229.63     20.42 o 
   4   4  30      719.89      627.95     24.15 o 
   5   4  30      206.30      245.34     20.27 o 
   6   4  30        6.50       12.77      9.57 o 
   7   4  30       17.90       34.05     11.44 o 
   8   4  30       82.36       87.60     17.65 o 
   0   5  30      222.38      187.80     22.81 o 
   1   5  30      183.55      170.73     11.86 o 
   2   5  30       15.15       10.59      5.46 o 
   3   5  30      168.51      149.77     15.72 o 
   4   5  30      133.98       95.14     13.46 o 
   5   5  30      388.38      307.19     19.86 o 
   6   5  30        4.25       12.04     12.83 o 
   7   5  30       10.65        8.92     11.89 o 
   0   6  30       54.62       22.04     10.83 o 
   1   6  30       14.08       20.92      7.43 o 
   2   6  30       13.43       20.32      7.29 o 
   3   6  30      180.28      168.54     11.78 o 
   4   6  30       74.18       85.40     15.96 o 
   5   6  30      188.56      175.88     23.29 o 
   0   7  30      425.18      450.50     33.72 o 
   1   7  30       28.75       22.92      8.95 o 
   2   7  30        4.94       12.67      8.98 o 
   2   0  31       97.88      106.84      6.86 o 
   4   0  31      185.38      200.25     18.02 o 
   6   0  31      166.77      172.59     32.11 o 
   8   0  31       44.56       76.31     22.86 o 
  10   0  31      117.69      138.46     46.43 o 
   1   1  31      661.53      716.63     14.67 o 
   2   1  31      917.87      819.51     16.31 o 
   3   1  31       60.91       52.98      4.51 o 
   4   1  31     1242.14     1227.90     31.02 o 
   5   1  31        3.61       22.08      5.61 o 
   6   1  31       16.34       13.77      6.37 o 
   7   1  31       33.05       23.97     10.04 o 
   8   1  31       18.93        6.46     10.52 o 
   9   1  31       31.74       30.62     27.89 o 
  10   1  31        2.20       10.42     29.34 o 
   1   2  31      304.62      294.92      9.08 o 
   2   2  31      208.56      206.00      8.70 o 
   3   2  31      213.11      213.21     11.98 o 
   4   2  31     1579.45     1460.45     38.28 o 
   5   2  31      441.99      383.18     19.48 o 
   6   2  31       48.11       35.07      7.41 o 
   7   2  31        1.05       -0.37      6.84 o 
   8   2  31       74.18       62.63     17.19 o 
   9   2  31        9.93       10.88     14.38 o 
  10   2  31       29.79       44.67     17.65 o 
   1   3  31      182.98      196.63      7.93 o 
   2   3  31      453.56      407.37     15.10 o 
   3   3  31     1120.19     1098.38     30.17 o 
   4   3  31      285.91      272.11     12.78 o 
   5   3  31       68.83       62.37     10.78 o 
   6   3  31       91.23       85.75     13.48 o 
   7   3  31      249.30      255.04     21.41 o 
   8   3  31       15.78       15.07     11.52 o 
   9   3  31       73.01       39.91     17.70 o 
   1   4  31       93.65       92.32      7.12 o 
   2   4  31        3.11       18.67      4.65 o 
   3   4  31        3.09        6.52      5.49 o 
   4   4  31      212.44      195.94     12.62 o 
   5   4  31      572.91      500.45     31.56 o 
   6   4  31        9.06       10.01      9.37 o 
   7   4  31       77.77       78.88     15.24 o 
   8   4  31        6.83       14.78     11.18 o 
   1   5  31       68.26       52.64      7.55 o 
   2   5  31        1.27        0.96      5.37 o 
   3   5  31      156.58      169.93     13.48 o 
   4   5  31      144.69      137.07     20.56 o 
   5   5  31       37.90       49.72      9.70 o 
   6   5  31       40.30       25.16     12.38 o 
   7   5  31      195.00      147.46     21.81 o 
   1   6  31       11.52        5.50      6.80 o 
   2   6  31      145.11      145.94     11.96 o 
   3   6  31       13.70       27.69      8.75 o 
   4   6  31      140.54      125.91     16.65 o 
   5   6  31      128.81      160.75     22.56 o 
   1   7  31       39.70       23.62      9.61 o 
   2   7  31       66.59       55.87     11.04 o 
   0   0  32      483.34      636.00     27.69 o 
   2   0  32      621.36      589.25     17.26 o 
   4   0  32      142.17      130.51     10.94 o 
   6   0  32      531.58      678.98     54.95 o 
   8   0  32     2151.96     2105.84    156.13 o 
  10   0  32       91.43       32.21     30.40 o 
   0   1  32      261.31      277.84     10.67 o 
   1   1  32      327.37      320.81      8.42 o 
   2   1  32      287.12      282.75      8.28 o 
   3   1  32      240.86      224.21      8.55 o 
   4   1  32        9.90       22.25      3.79 o 
   5   1  32      351.96      387.79     21.35 o 
   6   1  32       33.94       36.99      7.85 o 
   7   1  32       42.26       48.11     11.93 o 
   8   1  32      179.94      188.96     23.99 o 
   9   1  32       12.42        3.94     13.84 o 
  10   1  32        0.27        6.58     19.97 o 
   0   2  32      273.68      184.14      9.37 o 
   1   2  32      296.57      292.50      8.87 o 
   2   2  32      522.93      461.99     12.71 o 
   3   2  32       99.67       95.12      6.55 o 
   4   2  32     1402.05     1397.69     35.30 o 
   5   2  32      856.58      823.32     32.23 o 
   6   2  32       61.43       83.61      9.93 o 
   7   2  32       13.56       10.44      7.18 o 
   8   2  32      119.42      137.54     22.47 o 
   9   2  32       16.88       41.52     17.00 o 
  10   2  32      170.75      166.48     32.06 o 
   0   3  32     1657.76     1536.48     42.01 o 
   1   3  32      436.40      407.77     11.96 o 
   2   3  32      484.79      455.14     13.16 o 
   3   3  32      345.51      348.77     14.14 o 
   4   3  32       53.10       48.04      6.38 o 
   5   3  32      100.92       83.76     13.44 o 
   6   3  32       43.62       32.89     10.22 o 
   7   3  32      209.95      189.79     18.76 o 
   8   3  32       40.80       29.22     17.94 o 
   9   3  32      131.60      101.12     24.09 o 
   0   4  32      658.94      651.00     31.39 o 
   1   4  32        6.95        0.34      3.93 o 
   2   4  32      344.95      387.78     13.94 o 
   3   4  32       80.32       64.87      7.94 o 
   4   4  32      528.67      484.05     20.59 o 
   5   4  32      251.28      227.57     21.20 o 
   6   4  32        9.04       29.40     10.98 o 
   7   4  32       54.74       46.31     13.11 o 
   8   4  32       55.77       71.62     15.73 o 
   0   5  32       85.33       48.70     12.22 o 
   1   5  32       51.46       48.79      8.44 o 
   2   5  32       15.23       15.64      5.97 o 
   3   5  32       12.80       24.77      7.26 o 
   4   5  32       39.51       32.98      8.39 o 
   5   5  32      199.77      194.79     15.90 o 
   6   5  32       10.54       18.88     12.49 o 
   7   5  32      103.37       84.08     17.37 o 
   0   6  32       30.50       17.47     10.74 o 
   1   6  32        1.19        2.96      6.87 o 
   2   6  32       27.31       30.80      8.71 o 
   3   6  32       67.41       43.90      9.88 o 
   4   6  32       20.98       25.73      8.88 o 
   5   6  32       10.87       20.00     13.77 o 
   0   7  32       54.19       57.10     19.52 o 
   1   7  32       42.40       27.13      9.44 o 
   2   0  33      148.61      158.74      9.54 o 
   4   0  33      337.27      312.50     17.70 o 
   6   0  33       59.10       37.27     29.77 o 
   8   0  33      118.48      118.22     36.95 o 
  10   0  33       32.06       55.65     33.49 o 
   1   1  33     1160.00     1109.65     21.26 o 
   2   1  33     1796.58     1645.87     31.11 o 
   3   1  33       54.58       48.29      5.58 o 
   4   1  33      189.59      182.95      8.64 o 
   5   1  33       18.64       18.37      5.86 o 
   6   1  33       14.40        7.49      6.39 o 
   7   1  33       50.64       29.50     12.58 o 
   8   1  33       55.06       54.44     15.05 o 
   9   1  33        5.15       11.07     13.89 o 
  10   1  33        8.25        7.92     20.55 o 
   1   2  33      305.20      308.63      9.02 o 
   2   2  33       60.18       63.01      4.79 o 
   3   2  33      496.81      463.83     14.47 o 
   4   2  33     1003.99      902.26     24.64 o 
   5   2  33      197.81      203.60     16.72 o 
   6   2  33       82.72       66.52      9.89 o 
   7   2  33       21.78       14.00      9.38 o 
   8   2  33      155.66      160.36     24.16 o 
   9   2  33       15.25       16.77     14.15 o 
   1   3  33       71.77       58.13      4.92 o 
   2   3  33       24.58       29.11      4.54 o 
   3   3  33      105.98      107.38      9.19 o 
   4   3  33       30.29       28.40      5.84 o 
   5   3  33       78.77       52.08      9.77 o 
   6   3  33       39.50       40.32     10.43 o 
   7   3  33       77.97       72.83     13.09 o 
   8   3  33       11.03       17.63      9.03 o 
   9   3  33      128.13      103.54     50.07 o 
   1   4  33       82.83       59.14      6.10 o 
   2   4  33      698.15      648.55     18.94 o 
   3   4  33      446.24      347.71     16.27 o 
   4   4  33      483.45      433.58     19.25 o 
   5   4  33       12.18       19.72      9.98 o 
   6   4  33       17.11       21.06     10.71 o 
   7   4  33       60.38       64.86     13.96 o 
   8   4  33       46.26       32.75     13.77 o 
   1   5  33      258.81      264.61     13.70 o 
   2   5  33      110.79       89.27      8.51 o 
   3   5  33       46.21       40.55      9.05 o 
   4   5  33        7.30       11.20      7.50 o 
   5   5  33       56.72       45.12      9.77 o 
   6   5  33        7.79       -3.38     11.00 o 
   7   5  33       20.70       29.21     13.42 o 
   1   6  33        5.47       19.87      7.56 o 
   2   6  33       37.31       18.35      8.31 o 
   3   6  33       25.47       22.58      9.50 o 
   4   6  33       39.72       42.74      9.84 o 
   5   6  33       18.71        9.37     13.68 o 
   1   7  33       11.76       23.09      9.31 o 
   0   0  34       24.43       27.83      6.50 o 
   2   0  34       25.69       22.57      4.20 o 
   4   0  34      207.54      220.51     14.78 o 
   6   0  34       39.83       26.27     15.58 o 
   8   0  34        3.44       35.00     25.15 o 
  10   0  34      149.45      164.82     49.53 o 
   0   1  34      221.71      177.71      9.30 o 
   1   1  34      340.10      335.86      8.87 o 
   2   1  34      322.97      333.65      9.08 o 
   3   1  34       48.88       48.57      4.45 o 
   4   1  34       50.01       34.86      4.66 o 
   5   1  34       36.55       39.60      7.11 o 
   6   1  34       65.64       50.61      9.02 o 
   7   1  34       81.36      103.87     15.33 o 
   8   1  34      289.85      309.80     29.20 o 
   9   1  34       38.82        7.16     25.64 o 
  10   1  34       26.40       16.36     20.97 o 
   0   2  34      172.82      173.96      8.67 o 
   1   2  34       25.23       34.83      3.60 o 
   2   2  34      183.91      173.50      7.41 o 
   3   2  34      263.08      275.07     10.68 o 
   4   2  34      359.02      384.65     15.87 o 
   5   2  34       11.72        6.26      5.73 o 
   6   2  34       90.91       79.20     11.18 o 
   7   2  34       43.00       46.84     10.53 o 
   8   2  34        0.53        6.39     20.35 o 
   9   2  34       12.47        7.73     12.87 o 
   0   3  34      196.86      185.11     11.54 o 
   1   3  34     2451.06     2386.07     47.02 o 
   2   3  34      300.76      327.11     11.73 o 
   3   3  34      463.51      411.85     16.93 o 
   4   3  34      171.45      142.74     10.08 o 
   5   3  34       18.32       10.70      7.53 o 
   6   3  34        7.01        8.95      9.96 o 
   7   3  34      165.58      144.27     17.71 o 
   8   3  34      160.36      144.95     16.70 o 
   9   3  34      122.40      142.13     26.23 o 
   0   4  34      352.69      333.12     16.68 o 
   1   4  34      130.36      119.10      8.14 o 
   2   4  34      110.38      127.65      8.23 o 
   3   4  34      231.48      228.60     13.35 o 
   4   4  34       51.95       49.97      8.76 o 
   5   4  34       45.14       33.75      8.07 o 
   6   4  34       29.71       24.37     10.68 o 
   7   4  34        2.64       -3.24      9.66 o 
   8   4  34       59.05       54.75     16.93 o 
   0   5  34       45.09       34.68      9.36 o 
   1   5  34      163.33      179.40     11.58 o 
   2   5  34       30.84       26.22      7.31 o 
   3   5  34       10.74       12.66      7.29 o 
   4   5  34       41.67       29.65      8.49 o 
   5   5  34       67.01       89.65     18.64 o 
   6   5  34        1.77        5.08     10.83 o 
   7   5  34       11.59       13.46     12.11 o 
   0   6  34        9.23       13.83     11.25 o 
   1   6  34        5.29       16.97      7.77 o 
   2   6  34       12.85        7.68      8.09 o 
   3   6  34       21.02       22.25      9.68 o 
   4   6  34      155.60      134.28     17.61 o 
   5   6  34       60.54       56.66     16.39 o 
   2   0  35      460.77      467.62     15.07 o 
   4   0  35      235.34      176.67     13.37 o 
   6   0  35       69.56       48.31     17.97 o 
   8   0  35      106.60       37.49     26.70 o 
  10   0  35       26.08       21.49     28.68 o 
   1   1  35      106.32      103.47      4.92 o 
   2   1  35      212.67      189.84      7.06 o 
   3   1  35       28.55       25.85      3.87 o 
   4   1  35      228.66      222.23      9.86 o 
   5   1  35        7.72       10.94      5.43 o 
   6   1  35       64.68       44.97     12.36 o 
   7   1  35      287.61      264.27     17.64 o 
   8   1  35       29.52       30.90     13.59 o 
   9   1  35        9.81       -6.33     14.83 o 
  10   1  35        6.62        0.09     19.26 o 
   1   2  35      871.16      802.74     17.16 o 
   2   2  35     3715.12     3539.83     67.29 o 
   3   2  35      691.49      593.48     17.07 o 
   4   2  35      396.05      430.20     14.87 o 
   5   2  35      150.50      110.20     10.82 o 
   6   2  35       73.52       64.09     14.17 o 
   7   2  35       50.79       55.09     10.51 o 
   8   2  35       61.90       34.36     14.91 o 
   9   2  35        8.21       10.78     14.03 o 
   1   3  35     4645.95     4563.22     85.23 o 
   2   3  35      530.32      495.02     15.66 o 
   3   3  35      169.83      169.48     18.22 o 
   4   3  35       62.63       58.01      7.88 o 
   5   3  35      168.05      160.39     12.71 o 
   6   3  35       22.58       19.57      9.61 o 
   7   3  35       28.80       36.77     11.64 o 
   8   3  35       80.27       60.94     13.50 o 
   9   3  35       87.88       57.74     21.05 o 
   1   4  35      132.29      118.81      8.29 o 
   2   4  35      263.05      233.71     10.99 o 
   3   4  35      290.80      287.77     14.89 o 
   4   4  35       14.74        8.77      7.00 o 
   5   4  35        5.65        5.98      6.92 o 
   6   4  35      104.55      114.59     16.56 o 
   7   4  35        2.01        0.90     10.29 o 
   8   4  35        3.13        7.35     11.61 o 
   1   5  35       43.81       48.23      8.59 o 
   2   5  35       12.90       14.11      7.01 o 
   3   5  35       53.00       47.53      8.75 o 
   4   5  35       46.81       38.73      9.07 o 
   5   5  35       25.78       15.65      8.41 o 
   6   5  35       21.86       18.96     11.88 o 
   7   5  35       55.45       54.96     15.38 o 
   1   6  35       12.52       20.46      8.13 o 
   2   6  35        0.09        7.61      7.94 o 
   3   6  35       55.78       49.28     11.20 o 
   4   6  35       36.99       60.06     13.63 o 
   5   6  35       21.77       48.67     15.28 o 
   0   0  36      151.48      163.77     19.45 o 
   2   0  36     2114.57     2110.52     51.78 o 
   4   0  36       91.88       49.02     12.21 o 
   6   0  36      320.13      293.69     35.89 o 
   8   0  36      104.20       74.31     32.18 o 
  10   0  36       89.08       55.41     35.64 o 
   0   1  36      121.63      127.52      9.14 o 
   1   1  36      400.02      389.86     10.50 o 
   2   1  36      217.24      191.68      7.15 o 
   3   1  36      166.18      146.06      7.64 o 
   4   1  36       13.95       14.60      5.64 o 
   5   1  36      160.59      146.24     14.95 o 
   6   1  36       47.28       30.65      7.36 o 
   7   1  36       14.00        6.83      6.67 o 
   8   1  36      115.32      132.12     24.00 o 
   9   1  36        9.10       31.57     19.66 o 
  10   1  36       22.23       17.86     22.44 o 
   0   2  36     1224.67     1179.22     31.39 o 
   1   2  36      561.43      554.11     13.32 o 
   2   2  36     1833.92     1790.23     36.36 o 
   3   2  36     1004.23      988.32     25.29 o 
   4   2  36      254.26      230.90     10.64 o 
   5   2  36       25.51       24.03      7.00 o 
   6   2  36      161.11      148.04     15.41 o 
   7   2  36        6.69       13.97      8.93 o 
   8   2  36        4.90       11.11     12.91 o 
   9   2  36        8.46       10.10     14.70 o 
   0   3  36      362.82      355.82     16.35 o 
   1   3  36     1199.79     1349.39     27.82 o 
   2   3  36       38.68       44.67      5.55 o 
   3   3  36     1579.44     1472.33     41.41 o 
   4   3  36       20.70       16.28      5.48 o 
   5   3  36       77.83       71.30      8.46 o 
   6   3  36       39.18       25.83      9.60 o 
   7   3  36       23.06       24.77     11.17 o 
   8   3  36       28.20       37.42     11.39 o 
   9   3  36       11.14       42.22     17.92 o 
   0   4  36      146.64      132.91     11.19 o 
   1   4  36       55.13       54.51      6.44 o 
   2   4  36       81.05       71.24      8.06 o 
   3   4  36      278.06      264.08     14.91 o 
   4   4  36       10.65        7.38      6.12 o 
   5   4  36       34.86       39.11      8.67 o 
   6   4  36       87.90       95.37     18.67 o 
   7   4  36        2.52        2.51     10.45 o 
   8   4  36       57.00       52.39     15.15 o 
   0   5  36      128.70      109.41     15.26 o 
   1   5  36       74.87       65.60      8.43 o 
   2   5  36      104.20       98.12     11.46 o 
   3   5  36        7.85       10.59      6.74 o 
   4   5  36        2.00       10.95      7.55 o 
   5   5  36       37.95       30.04      9.41 o 
   6   5  36      196.79      209.24     24.01 o 
   0   6  36        5.46        5.44     10.67 o 
   1   6  36       15.89       17.11      7.84 o 
   2   6  36       72.36       80.60     10.88 o 
   3   6  36       35.66       26.11      9.78 o 
   4   6  36        1.74       17.77      9.93 o 
   2   0  37     1389.63     1357.42     40.33 o 
   4   0  37       70.15       61.15     13.68 o 
   6   0  37        0.63        4.60     34.23 o 
   8   0  37       80.41       46.84     29.79 o 
  10   0  37       36.10       26.06     30.09 o 
   1   1  37      521.62      482.60     12.01 o 
   2   1  37       99.54       95.97      5.41 o 
   3   1  37       61.80       64.59      5.59 o 
   4   1  37      357.03      332.86     13.45 o 
   5   1  37        0.78        3.09      5.30 o 
   6   1  37      187.05      172.98     13.04 o 
   7   1  37       14.50       17.93      7.44 o 
   8   1  37       11.34        4.79     16.91 o 
   9   1  37      148.01      110.97     38.35 o 
   1   2  37      130.95      121.76      6.09 o 
   2   2  37     1593.18     1477.59     32.02 o 
   3   2  37       51.40       62.37      5.84 o 
   4   2  37       19.48       18.69      4.69 o 
   5   2  37      385.46      349.47     20.74 o 
   6   2  37      358.72      326.45     22.66 o 
   7   2  37       60.01       46.74     10.73 o 
   8   2  37        6.64       -3.58      7.17 o 
   9   2  37        8.38       15.38     14.77 o 
   1   3  37       53.64       56.76      5.06 o 
   2   3  37      155.91      133.46      8.33 o 
   3   3  37      846.62      870.33     26.08 o 
   4   3  37       13.79       13.40      5.38 o 
   5   3  37      291.06      286.48     16.36 o 
   6   3  37       81.21       68.45     12.40 o 
   7   3  37      325.34      312.19     25.60 o 
   8   3  37       38.81       39.55     11.25 o 
   9   3  37      127.83      153.84     28.41 o 
   1   4  37       49.54       41.05      5.99 o 
   2   4  37       48.96       33.63      6.00 o 
   3   4  37       24.50       21.13      6.42 o 
   4   4  37        9.20        8.34      6.32 o 
   5   4  37      144.10      109.35     14.56 o 
   6   4  37       45.08       27.52     11.56 o 
   7   4  37       61.98       70.51     16.54 o 
   8   4  37       54.27       34.52     13.28 o 
   1   5  37       99.41      105.20      9.79 o 
   2   5  37       32.06       36.37      8.16 o 
   3   5  37       15.23       13.77      7.33 o 
   4   5  37       26.01       25.18      8.62 o 
   5   5  37        5.94       16.94      8.84 o 
   6   5  37       88.05       76.88     26.06 o 
   1   6  37        4.72       14.08      7.81 o 
   2   6  37      384.55      378.51     20.07 o 
   3   6  37        0.99        5.46      9.25 o 
   4   6  37       24.92       42.30     11.08 o 
   0   0  38      337.92      370.13     27.89 o 
   2   0  38     1267.06     1181.40     36.30 o 
   4   0  38      126.94       99.26     11.20 o 
   6   0  38      233.79      222.49     32.52 o 
   8   0  38       12.32      -18.12     19.64 o 
   0   1  38      118.35       84.68      7.17 o 
   1   1  38      201.93      198.32      7.69 o 
   2   1  38      186.15      180.51      7.13 o 
   3   1  38      434.70      442.74     14.00 o 
   4   1  38      260.92      235.07     11.30 o 
   5   1  38       14.11        9.48      5.56 o 
   6   1  38      315.47      273.62     20.62 o 
   7   1  38       77.40       80.00     12.66 o 
   8   1  38       68.68       32.56     20.18 o 
   9   1  38      130.78      192.60     50.64 o 
   0   2  38      841.99      866.31     28.11 o 
   1   2  38      312.95      297.73      9.51 o 
   2   2  38       30.60       45.09      4.73 o 
   3   2  38      921.65      813.68     21.99 o 
   4   2  38      209.40      205.50     10.15 o 
   5   2  38      158.56      156.45     15.03 o 
   6   2  38       26.02       25.27      8.97 o 
   7   2  38       53.31       31.57      9.77 o 
   8   2  38       13.55       20.74      8.96 o 
   9   2  38       46.83       35.68     26.17 o 
   0   3  38     1434.21     1379.32     41.93 o 
   1   3  38      363.60      347.78     11.69 o 
   2   3  38       37.84       38.68      5.66 o 
   3   3  38     1271.58     1280.08     35.03 o 
   4   3  38      154.67      143.01     16.25 o 
   5   3  38      600.31      551.05     29.13 o 
   6   3  38      164.99      188.88     24.72 o 
   7   3  38       41.18       64.60     13.87 o 
   8   3  38       43.73       44.23     11.30 o 
   0   4  38        6.34        5.07      6.20 o 
   1   4  38      124.13      107.41      7.82 o 
   2   4  38      405.64      409.99     17.35 o 
   3   4  38       75.75       52.20      8.00 o 
   4   4  38        0.46        7.26      6.48 o 
   5   4  38       19.92       25.17      8.25 o 
   6   4  38       24.66       29.43     12.53 o 
   7   4  38       89.57      116.73     31.39 o 
   8   4  38       12.88       17.17     12.34 o 
   0   5  38      299.32      300.31     25.78 o 
   1   5  38       68.60       74.24      8.39 o 
   2   5  38        2.79        7.82      6.81 o 
   3   5  38        0.58        8.84      8.11 o 
   4   5  38       12.13       13.22      7.79 o 
   5   5  38       11.07       12.69      8.75 o 
   6   5  38       44.92       54.56     15.13 o 
   0   6  38        0.45        5.16     10.56 o 
   1   6  38       22.11       23.39      8.66 o 
   2   6  38       45.95       59.34     10.40 o 
   3   6  38       17.43       23.97      9.93 o 
   4   6  38       77.46       49.13     11.54 o 
   2   0  39      715.28      771.79     25.81 o 
   4   0  39      127.78      110.81     11.26 o 
   6   0  39        8.17        4.43     13.14 o 
   8   0  39       76.86       32.08     29.86 o 
   1   1  39       52.43       53.16      4.36 o 
   2   1  39      457.34      460.30     12.03 o 
   3   1  39       11.01       12.73      4.04 o 
   4   1  39       12.53       15.75      4.95 o 
   5   1  39       50.88       45.45      7.87 o 
   6   1  39      137.61      112.50     12.14 o 
   7   1  39       23.73       20.58      8.89 o 
   8   1  39        1.67        6.67     16.72 o 
   9   1  39       70.62       70.08     25.32 o 
   1   2  39      200.27      203.49      8.00 o 
   2   2  39      294.82      259.31     10.07 o 
   3   2  39       85.93       97.58      7.16 o 
   4   2  39      130.24      117.49      8.15 o 
   5   2  39        1.68        1.53      5.11 o 
   6   2  39      131.52      140.63     15.35 o 
   7   2  39       53.37       53.41     11.93 o 
   8   2  39      105.46       95.06     13.49 o 
   9   2  39       44.26       30.16     17.27 o 
   1   3  39      608.26      609.60     16.11 o 
   2   3  39      147.16      131.87      8.50 o 
   3   3  39      186.52      164.01     10.28 o 
   4   3  39       65.63       39.03      6.88 o 
   5   3  39      349.83      338.80     18.14 o 
   6   3  39       66.90       57.32     13.05 o 
   7   3  39      178.79      188.39     31.31 o 
   8   3  39        1.98       14.48     10.13 o 
   1   4  39      181.44      173.42      9.70 o 
   2   4  39       30.63       37.32      7.13 o 
   3   4  39       21.87       20.85      6.86 o 
   4   4  39       29.50       29.71      7.94 o 
   5   4  39        7.47        5.86      7.18 o 
   6   4  39       20.69       21.33     11.35 o 
   7   4  39       89.12       46.19     14.49 o 
   1   5  39      128.61      137.32     10.50 o 
   2   5  39       75.30       56.46     10.30 o 
   3   5  39        7.09       10.26      8.27 o 
   4   5  39       25.97       27.44      8.85 o 
   5   5  39        1.68        3.13      8.58 o 
   6   5  39       27.27       38.84     13.99 o 
   1   6  39        4.45        0.71      7.85 o 
   2   6  39       33.09       36.80      9.47 o 
   3   6  39       23.94       39.14     11.06 o 
   4   6  39       24.86       34.88     11.21 o 
   0   0  40      474.12      436.74     22.88 o 
   2   0  40      467.18      519.34     19.95 o 
   4   0  40      174.93      162.74     17.05 o 
   6   0  40      226.47      244.97     33.80 o 
   8   0  40        4.32       21.86     22.73 o 
   0   1  40     1375.46     1284.35     36.51 o 
   1   1  40        5.37        5.57      2.96 o 
   2   1  40       31.13       30.83      4.01 o 
   3   1  40      213.70      201.00      9.54 o 
   4   1  40      225.10      191.96     14.83 o 
   5   1  40       32.51       30.60      7.95 o 
   6   1  40       12.74       16.99      7.38 o 
   7   1  40        1.86       -3.48      7.56 o 
   8   1  40       48.33       47.63     24.13 o 
   9   1  40      158.97      212.01     38.69 o 
   0   2  40    15113.43    14689.53    374.27 o 
   1   2  40      720.46      680.53     15.93 o 
   2   2  40      208.26      190.55      8.64 o 
   3   2  40      115.08       93.59      7.04 o 
   4   2  40       29.07       21.80      5.13 o 
   5   2  40       18.54       12.37      5.58 o 
   6   2  40      297.60      237.11     19.21 o 
   7   2  40        7.89       12.08      8.74 o 
   8   2  40      168.02      133.61     15.37 o 
   9   2  40        3.83       17.14     15.69 o 
   0   3  40      687.17      656.85     24.14 o 
   1   3  40      559.65      547.58     16.28 o 
   2   3  40        2.35        7.23      4.69 o 
   3   3  40      478.08      445.09     16.58 o 
   4   3  40        4.03        5.86      5.20 o 
   5   3  40      184.69      169.84     12.83 o 
   6   3  40        0.66        8.38      9.76 o 
   7   3  40        0.25       10.94      9.88 o 
   8   3  40       44.28       45.47     12.78 o 
   0   4  40      406.93      406.44     19.42 o 
   1   4  40      283.44      295.26     12.46 o 
   2   4  40      208.79      207.03     13.38 o 
   3   4  40        3.06        9.91      6.29 o 
   4   4  40       65.59       47.45      8.89 o 
   5   4  40        9.93       18.69      8.21 o 
   6   4  40       97.83       93.49     17.46 o 
   7   4  40        0.87       13.45     11.58 o 
   0   5  40      117.03       85.41     12.62 o 
   1   5  40       22.93       21.58      7.04 o 
   2   5  40       94.89       93.04     10.40 o 
   3   5  40       43.53       67.59     12.65 o 
   4   5  40       58.86       66.67     10.99 o 
   5   5  40       12.41       19.45      9.20 o 
   6   5  40       14.13       13.24     12.23 o 
   0   6  40        0.65       10.72     11.33 o 
   1   6  40       61.04       47.61      9.75 o 
   2   6  40       41.36       59.65     10.31 o 
   3   6  40       37.96       33.90     11.32 o 
   4   6  40      197.12      205.35     21.58 o 
   2   0  41      262.10      308.34     15.84 o 
   4   0  41      543.05      473.71     22.86 o 
   6   0  41      152.50       91.88     29.76 o 
   8   0  41       55.52       66.58     32.55 o 
   1   1  41        7.49       11.43      3.20 o 
   2   1  41      342.74      311.71     10.38 o 
   3   1  41       96.96       89.05      6.74 o 
   4   1  41        6.24        8.20      4.84 o 
   5   1  41        9.71        8.89      6.80 o 
   6   1  41       63.80       37.40      9.94 o 
   7   1  41       23.09       13.96      9.03 o 
   8   1  41        4.43       -4.34     15.73 o 
   9   1  41       33.06       31.18     22.29 o 
   1   2  41     2254.04     2322.07     44.99 o 
   2   2  41      280.26      261.46     10.56 o 
   3   2  41       72.98       66.17      7.32 o 
   4   2  41       37.16       28.63      5.84 o 
   5   2  41      146.02      109.26     14.96 o 
   6   2  41      149.33      127.97     14.94 o 
   7   2  41        2.04        8.47      9.13 o 
   8   2  41       47.44       44.60     11.32 o 
   9   2  41        6.49        7.12     15.44 o 
   1   3  41     1306.84     1272.55     29.04 o 
   2   3  41      483.19      514.57     17.27 o 
   3   3  41      117.58      130.10      9.23 o 
   4   3  41       88.44       89.14      8.63 o 
   5   3  41      131.46      124.85     11.50 o 
   6   3  41       60.32       48.69     13.08 o 
   7   3  41       71.78       73.74     15.11 o 
   8   3  41        4.58       20.60     11.04 o 
   1   4  41      589.92      606.42     18.48 o 
   2   4  41       30.44       39.22      7.59 o 
   3   4  41       12.73       15.09      6.46 o 
   4   4  41       43.89       15.89      7.35 o 
   5   4  41       65.47       68.16     10.78 o 
   6   4  41      126.62      136.40     21.81 o 
   7   4  41       47.81       39.99     13.87 o 
   1   5  41      154.80      159.98     13.47 o 
   2   5  41       12.67        9.72      7.13 o 
   3   5  41       16.39       28.84      9.39 o 
   4   5  41       44.72       42.38     15.87 o 
   5   5  41       17.78       18.91      9.20 o 
   6   5  41       34.76       55.91     15.51 o 
   1   6  41       39.78       49.09     10.10 o 
   2   6  41       28.06       26.02      9.37 o 
   3   6  41        0.26        1.92      9.64 o 
   0   0  42      344.33      326.15     19.69 o 
   2   0  42      555.23      555.78     22.41 o 
   4   0  42      167.09      176.09     14.24 o 
   6   0  42      103.77       72.98     20.97 o 
   8   0  42       36.45       75.99     34.26 o 
   0   1  42     3025.06     2984.18     82.65 o 
   1   1  42      172.98      144.83      7.55 o 
   2   1  42       78.79       76.03      5.90 o 
   3   1  42       16.99        7.63      4.25 o 
   4   1  42      551.19      448.84     16.71 o 
   5   1  42      146.19      115.17      9.54 o 
   6   1  42       91.19       68.11     12.94 o 
   7   1  42      100.28      124.19     17.62 o 
   8   1  42        9.04       19.32     18.92 o 
   9   1  42      235.69      362.19     51.13 o 
   0   2  42      200.84      219.22     12.07 o 
   1   2  42      749.71      788.21     19.32 o 
   2   2  42       29.22       23.47      5.28 o 
   3   2  42      408.35      403.89     14.49 o 
   4   2  42       61.67       52.32      6.87 o 
   5   2  42        3.89        5.50      5.78 o 
   6   2  42        0.75       13.40      8.88 o 
   7   2  42        5.60        3.96      8.17 o 
   8   2  42       22.28       15.43      9.61 o 
   9   2  42       30.22       19.69     16.10 o 
   0   3  42      601.22      639.15     24.13 o 
   1   3  42      657.38      720.35     19.60 o 
   2   3  42       96.58       96.48      8.12 o 
   3   3  42       24.99       18.37      5.63 o 
   4   3  42      101.51      104.31      9.16 o 
   5   3  42      143.62      135.95     13.19 o 
   6   3  42       49.30       65.14     14.38 o 
   7   3  42      146.21      141.20     19.64 o 
   8   3  42        4.00        4.29     11.01 o 
   0   4  42      602.74      596.01     26.44 o 
   1   4  42      315.07      320.85     13.17 o 
   2   4  42      186.72      184.91     14.33 o 
   3   4  42       96.90       74.09     10.06 o 
   4   4  42       15.31       20.40      7.71 o 
   5   4  42       45.57       59.92     10.22 o 
   6   4  42       26.50       45.11     14.60 o 
   7   4  42        3.28        4.29     11.61 o 
   0   5  42      213.33      234.84     29.07 o 
   1   5  42      157.45      170.52     13.45 o 
   2   5  42       23.42       21.06      9.30 o 
   3   5  42       20.71       37.13     10.31 o 
   4   5  42       12.20       12.26      8.71 o 
   5   5  42      140.79      154.86     15.59 o 
   6   5  42       24.71       29.21     14.84 o 
   0   6  42      304.85      341.93     26.50 o 
   1   6  42       40.89       41.73     10.90 o 
   2   6  42       18.44       30.45      9.38 o 
   3   6  42       61.07       60.78     12.59 o 
   2   0  43      223.96      210.94     15.06 o 
   4   0  43      262.54      208.11     15.10 o 
   6   0  43       47.60       33.72     21.28 o 
   8   0  43       15.65       -6.66     20.51 o 
   1   1  43      311.82      290.77     10.06 o 
   2   1  43      820.93      789.29     19.75 o 
   3   1  43      156.97      135.80      8.37 o 
   4   1  43      344.18      292.24     13.24 o 
   5   1  43       81.94       49.62      7.61 o 
   6   1  43       11.45       14.37      9.19 o 
   7   1  43       73.89       95.92     24.42 o 
   8   1  43       37.42       24.25     19.13 o 
   9   1  43      205.91      298.56     46.91 o 
   1   2  43       77.59      101.76      6.70 o 
   2   2  43      110.62      115.95      7.68 o 
   3   2  43       43.60       46.05      5.87 o 
   4   2  43      251.54      254.72     12.73 o 
   5   2  43      284.31      274.01     16.39 o 
   6   2  43      144.88      106.05     17.19 o 
   7   2  43       76.32       49.77     13.04 o 
   8   2  43       19.86       16.19     14.84 o 
   1   3  43      285.05      284.18     11.52 o 
   2   3  43       12.43       20.31      5.76 o 
   3   3  43      290.14      283.38     13.24 o 
   4   3  43        7.00        3.18      5.39 o 
   5   3  43        2.33       11.15      7.59 o 
   6   3  43        5.13       -0.82      9.45 o 
   7   3  43       11.70       21.67     11.39 o 
   8   3  43        9.04       11.03     10.90 o 
   1   4  43      163.90      180.02     10.32 o 
   2   4  43       96.95       95.65     12.21 o 
   3   4  43        1.33        8.26      6.96 o 
   4   4  43        0.35        7.41      7.39 o 
   5   4  43      373.17      368.54     22.12 o 
   6   4  43       48.91       56.89     26.59 o 
   7   4  43       33.17       14.19     12.80 o 
   1   5  43       54.39       49.11      8.48 o 
   2   5  43        3.57        9.26      8.63 o 
   3   5  43      326.54      381.54     23.97 o 
   4   5  43       14.79       30.58     10.36 o 
   5   5  43       23.76       23.34     10.17 o 
   1   6  43       51.91       57.04     10.41 o 
   2   6  43        4.88        3.88      9.85 o 
   3   6  43       62.42       38.60     11.77 o 
   0   0  44       61.74       58.93     12.99 o 
   2   0  44       99.50      116.96     14.70 o 
   4   0  44      123.78      130.09     14.42 o 
   6   0  44        9.00        4.26     12.96 o 
   8   0  44       70.52       60.29     33.15 o 
   0   1  44      283.92      264.91     15.02 o 
   1   1  44       36.67       43.07      4.85 o 
   2   1  44      251.32      225.80     12.44 o 
   3   1  44      509.30      513.70     16.82 o 
   4   1  44      299.79      310.11     13.35 o 
   5   1  44      198.69      179.73     12.00 o 
   6   1  44        8.65        6.32      8.99 o 
   7   1  44       10.34       -2.78      8.69 o 
   8   1  44        3.05       23.40     19.38 o 
   9   1  44       30.48       64.67     26.99 o 
   0   2  44       85.29       86.23     11.18 o 
   1   2  44      283.97      275.15     10.65 o 
   2   2  44      977.25      971.43     25.78 o 
   3   2  44      823.70      818.80     21.89 o 
   4   2  44      117.57      105.89      8.93 o 
   5   2  44      163.16      152.49     17.89 o 
   6   2  44      159.33      117.38     17.22 o 
   7   2  44       61.04       42.19     11.53 o 
   8   2  44      115.02       86.53     14.50 o 
   0   3  44      547.58      539.54     22.57 o 
   1   3  44      164.25      145.39     11.75 o 
   2   3  44       24.82       19.78      5.94 o 
   3   3  44      319.00      323.23     18.48 o 
   4   3  44        4.54        3.36      5.67 o 
   5   3  44        1.84        5.41      7.16 o 
   6   3  44        3.70       -1.00      9.39 o 
   7   3  44        4.22       20.08     11.19 o 
   8   3  44        6.88       17.08     10.71 o 
   0   4  44       46.09       23.21      9.19 o 
   1   4  44       76.51       68.64      7.32 o 
   2   4  44       85.46       69.85      9.31 o 
   3   4  44       23.07       20.40      8.31 o 
   4   4  44       50.91       46.81      9.29 o 
   5   4  44       31.35       39.23      9.30 o 
   6   4  44       38.38       26.98     12.93 o 
   7   4  44       41.51       48.67     15.43 o 
   0   5  44      443.25      449.91     28.34 o 
   1   5  44       47.45       38.70      8.14 o 
   2   5  44       17.70       14.65      8.97 o 
   3   5  44      266.68      346.01     23.66 o 
   4   5  44       16.36       25.42     10.01 o 
   5   5  44       52.31       66.51     13.08 o 
   0   6  44       75.68       75.46     15.97 o 
   1   6  44        4.18        9.53     10.09 o 
   2   6  44       57.19       85.37     13.68 o 
   3   6  44        6.17        2.98     10.10 o 
   2   0  45      175.77      164.35     18.03 o 
   4   0  45      271.82      258.19     17.23 o 
   6   0  45       11.35       29.86     16.40 o 
   8   0  45      486.00      411.56     71.32 o 
   1   1  45      116.43      116.66      6.72 o 
   2   1  45      659.30      672.91     19.61 o 
   3   1  45      287.52      330.33     13.10 o 
   4   1  45      113.16      139.35      9.02 o 
   5   1  45        0.33        6.99      4.67 o 
   6   1  45       19.41       19.25     10.61 o 
   7   1  45      147.02      138.42     22.77 o 
   8   1  45        5.03        5.88     17.62 o 
   9   1  45       24.75        4.97     18.68 o 
   1   2  45      144.28      158.58      8.61 o 
   2   2  45      240.81      243.61     11.37 o 
   3   2  45      551.37      534.72     17.61 o 
   4   2  45       31.29       35.89      7.01 o 
   5   2  45       63.56       59.42      9.11 o 
   6   2  45       99.47       62.00     14.89 o 
   7   2  45       46.45       35.57     11.74 o 
   8   2  45      207.82      198.04     19.99 o 
   1   3  45      570.34      586.14     18.22 o 
   2   3  45      253.40      273.37     14.19 o 
   3   3  45       43.16       38.44      6.62 o 
   4   3  45        3.95       11.97      6.46 o 
   5   3  45      185.41      175.21     14.95 o 
   6   3  45        0.40       13.31     10.15 o 
   7   3  45       71.15       81.63     16.18 o 
   8   3  45        6.05        3.07     10.54 o 
   1   4  45       65.13       74.17      7.74 o 
   2   4  45       13.73        5.61      6.81 o 
   3   4  45      183.64      175.86     14.77 o 
   4   4  45       46.60       47.39      8.93 o 
   5   4  45        4.36        8.27      8.51 o 
   6   4  45       44.43       49.04     14.73 o 
   7   4  45        6.93       23.37     13.08 o 
   1   5  45      200.54      195.64     13.42 o 
   2   5  45        4.97        1.16      8.84 o 
   3   5  45      108.50      142.23     14.64 o 
   4   5  45       62.13       61.23     11.76 o 
   5   5  45        1.00        3.57      9.89 o 
   1   6  45       37.95       43.53     10.12 o 
   2   6  45      474.62      495.64     27.55 o 
   0   0  46      123.31      128.92     13.23 o 
   2   0  46       75.05       81.26     10.59 o 
   4   0  46       59.23       50.66      8.92 o 
   6   0  46       31.15       35.87     12.00 o 
   8   0  46      114.16      153.36     46.94 o 
   0   1  46      372.45      378.29     17.64 o 
   1   1  46      469.79      474.11     13.61 o 
   2   1  46     1275.91     1344.44     33.57 o 
   3   1  46     1384.41     1253.18     31.87 o 
   4   1  46      205.04      193.50     10.66 o 
   5   1  46       96.71       78.73      7.66 o 
   6   1  46       51.27       54.92     13.52 o 
   7   1  46       72.36       77.68     15.60 o 
   8   1  46       24.96       38.77     22.06 o 
   0   2  46      187.14      169.26     12.60 o 
   1   2  46      233.43      234.12     10.30 o 
   2   2  46      567.48      596.21     18.55 o 
   3   2  46       77.21       74.78      7.67 o 
   4   2  46       91.04       78.31      9.56 o 
   5   2  46       18.24        8.37      6.41 o 
   6   2  46       39.99       29.30     11.41 o 
   7   2  46       16.16       19.20     10.49 o 
   8   2  46       62.51       47.39     19.31 o 
   0   3  46       12.31       12.73      6.75 o 
   1   3  46      916.10      957.13     25.15 o 
   2   3  46      201.08      229.02     13.10 o 
   3   3  46        0.85        6.49      5.43 o 
   4   3  46       17.16       17.48      6.87 o 
   5   3  46       11.68       17.49      6.50 o 
   6   3  46        0.02       -1.42     10.01 o 
   7   3  46       19.41       12.54     11.68 o 
   0   4  46      303.27      309.15     20.64 o 
   1   4  46      260.78      250.37     12.67 o 
   2   4  46        9.75       13.33      7.20 o 
   3   4  46      217.48      224.70     16.32 o 
   4   4  46       70.70       70.90     11.30 o 
   5   4  46       34.63       32.39     10.24 o 
   6   4  46       17.93       30.80     13.67 o 
   0   5  46       41.37       52.66     13.69 o 
   1   5  46        1.60       15.30      7.80 o 
   2   5  46       78.00       73.08     12.46 o 
   3   5  46      348.33      367.94     22.29 o 
   4   5  46       19.33       27.24     10.21 o 
   5   5  46      123.34      132.67     25.25 o 
   0   6  46       69.51       59.15     19.23 o 
   1   6  46      113.79      148.24     14.21 o 
   2   6  46       40.26       77.19     13.88 o 
   2   0  47     1631.58     1394.23     51.81 o 
   4   0  47       74.86       59.57     11.55 o 
   6   0  47      142.32      140.75     19.06 o 
   8   0  47      176.34      206.01     53.90 o 
   1   1  47      550.53      532.59     15.21 o 
   2   1  47     1133.43     1158.15     29.92 o 
   3   1  47      103.10      125.28      8.39 o 
   4   1  47      684.09      732.83     22.42 o 
   5   1  47       17.66       13.68      5.27 o 
   6   1  47      174.74      189.69     22.87 o 
   7   1  47       73.10       78.61     15.67 o 
   8   1  47       14.93        2.60     17.41 o 
   1   2  47      313.71      324.63     12.58 o 
   2   2  47       96.23      120.46      8.85 o 
   3   2  47      159.08      163.82     10.45 o 
   4   2  47        1.00       11.24      6.17 o 
   5   2  47       19.69       28.27      6.81 o 
   6   2  47       66.08       71.61     24.94 o 
   7   2  47       13.06       30.57     11.29 o 
   8   2  47       22.20       24.27     14.66 o 
   1   3  47      500.89      504.01     17.07 o 
   2   3  47        5.66       17.64      6.32 o 
   3   3  47       70.92       73.72      8.97 o 
   4   3  47       19.75       19.89      7.41 o 
   5   3  47      165.02      161.24     13.35 o 
   6   3  47        0.51       12.09     10.76 o 
   7   3  47       19.50       15.09     11.68 o 
   1   4  47      364.78      401.06     15.96 o 
   2   4  47      239.92      274.88     16.30 o 
   3   4  47       31.51       36.79      9.80 o 
   4   4  47      202.19      191.48     20.51 o 
   5   4  47      122.75      130.68     14.70 o 
   6   4  47       10.62       14.90     11.55 o 
   1   5  47      261.40      281.91     16.36 o 
   2   5  47       40.64       31.23     11.79 o 
   3   5  47       25.08       41.14     10.91 o 
   4   5  47       15.88       18.23      9.95 o 
   5   5  47       12.47       15.18     11.23 o 
   1   6  47      104.62      143.38     13.99 o 
   0   0  48       41.93       58.64     12.40 o 
   2   0  48      293.27      298.64     20.97 o 
   4   0  48      330.44      305.05     19.51 o 
   6   0  48      649.10      672.13     41.56 o 
   8   0  48      644.92      814.50    102.45 o 
   0   1  48      181.45      153.93     11.65 o 
   1   1  48      109.84      111.00      7.46 o 
   2   1  48      149.24      164.74      9.62 o 
   3   1  48        5.63       19.95      5.21 o 
   4   1  48      194.87      223.44     11.88 o 
   5   1  48       15.33       14.92      5.41 o 
   6   1  48      293.86      360.17     30.48 o 
   7   1  48       19.56       21.14     11.70 o 
   8   1  48       13.94       12.88     19.18 o 
   0   2  48       15.77       15.38      6.77 o 
   1   2  48      173.06      185.41      9.76 o 
   2   2  48      533.08      561.38     19.32 o 
   3   2  48       75.48       60.88      7.47 o 
   4   2  48       48.15       27.18      7.68 o 
   5   2  48        8.04       16.10      6.47 o 
   6   2  48      167.50      129.40     20.43 o 
   7   2  48       42.83       57.41     20.05 o 
   8   2  48       43.96       60.18     25.34 o 
   0   3  48      114.14       93.55     10.31 o 
   1   3  48      151.25      195.66     10.62 o 
   2   3  48       57.26       51.32     10.49 o 
   3   3  48      726.26      744.21     27.48 o 
   4   3  48        0.03       15.03      7.04 o 
   5   3  48        3.53        4.84      6.39 o 
   6   3  48        4.99       15.44     11.38 o 
   7   3  48       15.66        4.77     11.39 o 
   0   4  48      100.46      161.55     17.27 o 
   1   4  48      299.02      351.79     15.53 o 
   2   4  48       28.21       55.91      9.72 o 
   3   4  48       38.38       16.24      8.47 o 
   4   4  48      209.17      218.75     26.82 o 
   5   4  48       36.40       51.25      8.92 o 
   6   4  48      104.23      104.95     24.02 o 
   0   5  48       23.05       12.95     11.81 o 
   1   5  48      251.60      325.71     17.48 o 
   2   5  48       20.17       15.72      9.89 o 
   3   5  48      104.96      116.43     14.40 o 
   4   5  48       34.88       44.03     11.57 o 
   0   6  48       77.83       82.13     16.68 o 
   2   0  49     1874.59     1733.46     62.65 o 
   4   0  49      349.80      324.33     28.07 o 
   6   0  49      263.29      288.82     26.49 o 
   8   0  49      185.24      244.65     55.71 o 
   1   1  49        4.14        9.60      4.54 o 
   2   1  49      486.26      482.35     17.65 o 
   3   1  49      338.18      351.55     14.23 o 
   4   1  49      232.17      241.72     12.44 o 
   5   1  49      187.33      172.66     12.78 o 
   6   1  49       56.87       50.05     17.04 o 
   7   1  49        0.57       22.49     11.96 o 
   8   1  49       21.92       25.83     18.94 o 
   1   2  49       64.67       73.39      7.13 o 
   2   2  49      131.76      130.92     10.37 o 
   3   2  49       30.55       37.47      6.77 o 
   4   2  49       69.13       50.09      8.88 o 
   5   2  49       64.99       67.65      8.98 o 
   6   2  49       72.27       45.09     15.08 o 
   7   2  49        3.70       10.82     11.55 o 
   8   2  49        0.62        8.97     10.95 o 
   1   3  49      124.43      130.71     11.86 o 
   2   3  49       16.75       12.42      6.84 o 
   3   3  49       21.11       51.58      9.50 o 
   4   3  49        4.21       -0.19      6.67 o 
   5   3  49       24.31       16.05      6.84 o 
   6   3  49       14.71       16.56     11.91 o 
   7   3  49       77.64       84.49     16.92 o 
   1   4  49       71.13       76.19      9.40 o 
   2   4  49       16.39       21.12      9.05 o 
   3   4  49       11.72       25.31      9.01 o 
   4   4  49       55.70       48.90     11.77 o 
   5   4  49       46.15       42.66     12.36 o 
   6   4  49       86.03      103.10     18.85 o 
   1   5  49      163.52      172.41     13.69 o 
   2   5  49       19.82        4.08      9.27 o 
   3   5  49       59.66       55.34     12.05 o 
   4   5  49       11.22       11.07     10.17 o 
   0   0  50      704.41      688.73     39.49 o 
   2   0  50      110.13      178.97     15.29 o 
   4   0  50      551.37      535.67     40.51 o 
   6   0  50       26.00       23.00     14.83 o 
   8   0  50        1.85       38.77     28.92 o 
   0   1  50       45.35       44.70      7.85 o 
   1   1  50       56.96       55.32      6.55 o 
   2   1  50       37.52       48.32      6.97 o 
   3   1  50       60.89       75.50      7.57 o 
   4   1  50      505.70      469.50     17.56 o 
   5   1  50      222.58      212.14     12.76 o 
   6   1  50        6.61        6.34     10.26 o 
   7   1  50      291.94      285.70     27.98 o 
   8   1  50      137.56      115.03     51.53 o 
   0   2  50      664.07      687.31     26.79 o 
   1   2  50       45.92       41.60      6.19 o 
   2   2  50       48.87       39.07      7.14 o 
   3   2  50        8.77        5.13      5.71 o 
   4   2  50       16.45       21.07      7.75 o 
   5   2  50      176.26      162.35     20.15 o 
   6   2  50       30.66       21.30     12.43 o 
   7   2  50        4.99       11.42     11.71 o 
   8   2  50       84.14       69.17     17.25 o 
   0   3  50      139.48      158.71     13.14 o 
   1   3  50       22.17       28.67      6.58 o 
   2   3  50        7.74       13.21      7.02 o 
   3   3  50       25.70       29.12      8.61 o 
   4   3  50        6.94       13.38      8.84 o 
   5   3  50       34.44       24.90      7.51 o 
   6   3  50        3.98        8.12     10.99 o 
   7   3  50       56.73       16.74     13.28 o 
   0   4  50       51.67       49.24     12.58 o 
   1   4  50       35.79       44.48      8.65 o 
   2   4  50       72.45       62.73     11.49 o 
   3   4  50       85.09       76.05     11.77 o 
   4   4  50      312.77      375.93     47.40 o 
   5   4  50        0.65       16.40     10.77 o 
   6   4  50       79.90      114.42     19.34 o 
   0   5  50      115.29      102.52     16.68 o 
   1   5  50        0.18       27.10      9.02 o 
   2   5  50        0.29        6.01      9.83 o 
   3   5  50       41.66       32.89     11.83 o 
   4   5  50        4.74        5.88     10.04 o 
   2   0  51      560.28      540.95     27.00 o 
   4   0  51     1758.36     1859.44     67.39 o 
   6   0  51      109.09      147.22     26.85 o 
   8   0  51       13.97       19.54     29.82 o 
   1   1  51      101.47       97.32      8.10 o 
   2   1  51        5.56       14.79      5.66 o 
   3   1  51      161.26      158.31      9.93 o 
   4   1  51       31.93       35.42      6.69 o 
   5   1  51      447.79      468.17     20.66 o 
   6   1  51       69.27       69.03     15.89 o 
   7   1  51       99.76      112.52     18.85 o 
   8   1  51        9.05       -0.06     17.04 o 
   1   2  51       71.55       61.60      7.02 o 
   2   2  51      129.34      145.15     11.04 o 
   3   2  51       51.60       61.36      8.85 o 
   4   2  51       21.96       27.45      8.69 o 
   5   2  51       54.91       39.89      8.18 o 
   6   2  51       18.07        7.74     11.84 o 
   7   2  51        1.42       -1.88     11.52 o 
   1   3  51       71.62       73.01      8.25 o 
   2   3  51       23.19       22.36      7.66 o 
   3   3  51       26.28       30.78      9.71 o 
   4   3  51       17.72       20.26      9.78 o 
   5   3  51       37.95       32.76      7.83 o 
   6   3  51       21.58       19.18     12.64 o 
   7   3  51       34.92       17.71     12.41 o 
   1   4  51       18.94       18.56      7.79 o 
   2   4  51      234.79      244.44     18.05 o 
   3   4  51      347.95      386.59     25.11 o 
   4   4  51      128.82      160.93     26.77 o 
   5   4  51        2.41        6.14      7.97 o 
   6   4  51        0.49        4.36     12.11 o 
   1   5  51      136.04      178.55     17.00 o 
   2   5  51        3.08       15.60     10.41 o 
   3   5  51      328.18      351.69     22.49 o 
   4   5  51       46.90       51.85     12.51 o 
   0   0  52     1487.94     1216.43     60.50 o 
   2   0  52      121.80      136.45     13.65 o 
   4   0  52     1942.11     2148.31     83.48 o 
   6   0  52      149.20      205.24     44.20 o 
   8   0  52      112.91       62.14     36.78 o 
   0   1  52      527.65      490.00     23.81 o 
   1   1  52       91.03       91.46      8.07 o 
   2   1  52       34.02       30.25      6.71 o 
   3   1  52       44.66       44.63      6.71 o 
   4   1  52      194.87      197.69     13.98 o 
   5   1  52       65.49       74.83      9.08 o 
   6   1  52       30.92       17.71     12.12 o 
   7   1  52       26.41       32.28     13.21 o 
   8   1  52       16.04        9.81     18.59 o 
   0   2  52      659.60      670.36     27.10 o 
   1   2  52       20.75       29.53      6.27 o 
   2   2  52       70.66       70.24      8.78 o 
   3   2  52       60.61       62.74      9.22 o 
   4   2  52       43.61       57.47     10.47 o 
   5   2  52       13.43        8.80      7.04 o 
   6   2  52       75.25       66.41     17.06 o 
   7   2  52       12.24        8.88     12.38 o 
   0   3  52       93.00       79.01     14.34 o 
   1   3  52       72.70       73.89      8.45 o 
   2   3  52       13.83       16.06      8.22 o 
   3   3  52      310.25      370.89     22.24 o 
   4   3  52        0.71       -4.79      8.14 o 
   5   3  52       16.57       19.00      8.28 o 
   6   3  52       34.98       34.32     13.28 o 
   0   4  52       31.36       31.36     11.99 o 
   1   4  52       81.77       70.37     10.29 o 
   2   4  52       29.15       43.89     10.17 o 
   3   4  52       52.77       59.40     10.94 o 
   4   4  52       59.38       79.18     18.72 o 
   5   4  52       42.56       44.89     10.23 o 
   0   5  52       11.66       26.01     12.91 o 
   1   5  52      105.78      112.24     14.30 o 
   2   5  52       46.82       47.17     12.07 o 
   3   5  52      254.17      313.87     21.59 o 
   2   0  53      356.44      353.05     21.90 o 
   4   0  53      672.16      715.30     35.33 o 
   6   0  53      208.63      148.54     50.72 o 
   8   0  53       49.86       36.28     32.48 o 
   1   1  53      113.80       93.32      8.44 o 
   2   1  53        3.45       -0.89      5.39 o 
   3   1  53       36.17       39.86      7.10 o 
   4   1  53      255.21      245.33     14.86 o 
   5   1  53      174.96      169.51     12.36 o 
   6   1  53      187.26      207.18     41.52 o 
   7   1  53       12.04       24.64     12.61 o 
   1   2  53       55.79       45.77      7.71 o 
   2   2  53      104.35      100.80     10.34 o 
   3   2  53        9.38       15.73      7.90 o 
   4   2  53       36.51       34.35      9.40 o 
   5   2  53       72.47       77.60     13.00 o 
   6   2  53      173.92      127.60     20.90 o 
   7   2  53      171.65      172.79     24.68 o 
   1   3  53       30.43       26.28      7.05 o 
   2   3  53       44.65       34.92     10.52 o 
   3   3  53       61.41       77.30     11.95 o 
   4   3  53        0.70        7.39      8.84 o 
   5   3  53       43.71       30.85      8.51 o 
   6   3  53       23.31       32.57     13.57 o 
   1   4  53      432.45      452.25     21.16 o 
   2   4  53       90.40       81.49     12.51 o 
   3   4  53       79.26      106.29     14.44 o 
   4   4  53      171.53      169.20     17.49 o 
   5   4  53       43.89       40.02     13.77 o 
   1   5  53      199.34      219.96     19.61 o 
   2   5  53       37.98       65.40     13.16 o 
   3   5  53       74.08       78.80     13.29 o 
   0   0  54       18.98       54.38     18.35 o 
   2   0  54       61.88       62.90     11.06 o 
   4   0  54       54.69       95.87     13.62 o 
   6   0  54      147.55      167.68     27.21 o 
   0   1  54     1028.65      963.59     36.50 o 
   1   1  54      217.97      199.85     11.27 o 
   2   1  54       13.57       20.98      6.62 o 
   3   1  54      311.87      273.77     19.06 o 
   4   1  54       16.79       29.20      7.35 o 
   5   1  54      254.37      279.65     17.11 o 
   6   1  54       78.95       71.89     16.78 o 
   7   1  54      317.39      362.74     54.92 o 
   0   2  54      119.75      122.88     12.31 o 
   1   2  54      102.74       99.88     10.01 o 
   2   2  54       46.06       41.57      9.20 o 
   3   2  54       24.44       19.34      8.05 o 
   4   2  54      102.03       89.78     12.07 o 
   5   2  54        8.90       12.89      7.60 o 
   6   2  54       15.02       31.92     14.40 o 
   7   2  54       49.63       25.32     14.48 o 
   0   3  54      355.64      415.41     40.87 o 
   1   3  54       92.24       95.15      9.66 o 
   2   3  54       36.75       68.90     11.70 o 
   3   3  54       25.45       40.55     10.41 o 
   4   3  54        3.84       14.71      9.50 o 
   5   3  54      104.38      111.13     13.49 o 
   6   3  54        9.72       18.23     12.63 o 
   0   4  54       77.44       86.78     15.16 o 
   1   4  54       87.66      121.99     13.49 o 
   2   4  54       77.00      108.43     13.70 o 
   3   4  54      110.82      111.66     15.18 o 
   4   4  54       99.74       90.69     14.63 o 
   5   4  54      162.03      190.29     21.61 o 
   0   5  54       12.78        0.69     11.71 o 
   1   5  54      163.17      171.70     17.33 o 
   2   5  54       28.48       33.86     11.90 o 
   3   5  54       68.53       53.29     12.58 o 
   2   0  55       34.77       30.95      9.60 o 
   4   0  55      365.31      359.61     27.04 o 
   6   0  55      668.69      594.81     80.66 o 
   1   1  55       46.26       35.67      6.75 o 
   2   1  55       52.87       54.75      8.42 o 
   3   1  55      142.85      150.71     13.41 o 
   4   1  55       37.76       44.22      8.18 o 
   5   1  55       55.41       60.34      9.78 o 
   6   1  55       62.56       75.05     17.40 o 
   7   1  55       33.66       36.26     21.54 o 
   1   2  55       38.90       27.33      7.84 o 
   2   2  55       35.12       28.87      8.81 o 
   3   2  55      128.68      132.08     13.10 o 
   4   2  55       32.31       53.50     11.34 o 
   5   2  55       20.17       23.72      8.20 o 
   6   2  55       48.57       44.68     26.48 o 
   7   2  55        8.47       44.09     16.66 o 
   1   3  55      282.14      306.05     15.90 o 
   2   3  55       25.20       32.64     10.28 o 
   3   3  55       22.50       29.45      9.98 o 
   4   3  55       19.21       30.91     11.91 o 
   5   3  55      116.10      135.63     16.98 o 
   6   3  55       22.00       33.79     15.92 o 
   1   4  55       14.57       22.21      9.21 o 
   2   4  55       12.15       23.60     10.01 o 
   3   4  55      111.31      129.87     15.96 o 
   4   4  55       20.42       19.23     11.77 o 
   5   4  55        7.66        9.45     12.48 o 
   1   5  55        8.11       28.08     11.61 o 
   2   5  55       27.87       27.68     11.77 o 
   0   0  56      216.97      180.33     21.30 o 
   2   0  56      552.82      548.73     36.11 o 
   4   0  56      164.53      173.76     19.10 o 
   6   0  56     1044.98     1176.43    117.25 o 
   0   1  56       28.18       41.91     10.18 o 
   1   1  56       31.98       32.05      7.26 o 
   2   1  56       13.47       23.15      8.08 o 
   3   1  56        8.77       19.19      8.28 o 
   4   1  56       14.31       15.30      7.00 o 
   5   1  56      140.13      145.30     12.95 o 
   6   1  56      230.30      196.69     38.75 o 
   7   1  56        8.04       13.97     13.14 o 
   0   2  56        6.75        1.33      8.81 o 
   1   2  56       21.25       23.45      7.75 o 
   2   2  56      239.38      278.38     17.94 o 
   3   2  56        2.39        7.11      7.89 o 
   4   2  56       43.78       45.57     11.01 o 
   5   2  56       84.74      101.26     19.91 o 
   6   2  56       17.75        6.79     13.01 o 
   7   2  56      183.95      179.78     26.01 o 
   0   3  56       34.31       54.56     13.41 o 
   1   3  56       18.98       31.95      8.27 o 
   2   3  56      206.33      210.48     18.08 o 
   3   3  56      113.67      116.04     14.29 o 
   4   3  56       26.41        9.53     10.12 o 
   5   3  56        5.52        5.57      8.75 o 
   6   3  56       44.92       43.66     17.13 o 
   0   4  56        0.63       23.55     14.90 o 
   1   4  56       67.59       56.29     11.60 o 
   2   4  56      412.65      483.23     25.81 o 
   3   4  56       28.23       35.96     13.40 o 
   4   4  56       16.75       17.29     11.61 o 
   0   5  56       48.31       58.21     15.34 o 
   1   5  56       33.10       30.45     11.94 o 
   2   0  57       62.81       73.91     16.48 o 
   4   0  57      114.30      138.98     18.11 o 
   6   0  57      140.79      211.96     48.89 o 
   1   1  57       26.41       20.28      7.55 o 
   2   1  57      172.79      175.05     15.32 o 
   3   1  57       37.73       25.50      8.71 o 
   4   1  57       86.26      111.35     12.22 o 
   5   1  57       63.76       92.25     11.19 o 
   6   1  57      230.59      218.62     32.14 o 
   7   1  57       40.75       39.19     15.46 o 
   1   2  57       41.59       56.02      9.39 o 
   2   2  57       72.33       88.86     13.04 o 
   3   2  57        7.96        6.64      8.43 o 
   4   2  57       70.44       92.56     13.64 o 
   5   2  57      134.04      163.95     13.91 o 
   6   2  57       22.02       27.62     14.53 o 
   1   3  57       15.66        3.22      9.75 o 
   2   3  57        4.80        9.82      9.63 o 
   3   3  57      124.21      145.34     15.47 o 
   4   3  57       52.08       54.90     12.71 o 
   5   3  57        1.94       11.09      8.75 o 
   1   4  57       13.35       24.41     10.26 o 
   2   4  57       91.15      115.24     17.44 o 
   3   4  57      167.85      216.96     19.56 o 
   4   4  57        4.69        7.23     11.27 o 
   1   5  57        6.01       10.28     11.15 o 
   0   0  58       10.59       11.11     13.67 o 
   2   0  58      240.38      244.85     29.61 o 
   4   0  58       57.76       88.17     23.70 o 
   6   0  58      238.66      206.75     49.09 o 
   0   1  58      243.19      262.13     40.28 o 
   1   1  58       99.17       95.40     10.87 o 
   2   1  58      276.37      260.65     17.74 o 
   3   1  58        4.13       -3.30      6.85 o 
   4   1  58       75.61      102.96     12.15 o 
   5   1  58      302.90      310.04     18.87 o 
   6   1  58      101.32      125.14     22.16 o 
   7   1  58       51.12       29.91     14.81 o 
   0   2  58       82.88       80.78     19.48 o 
   1   2  58       59.92       51.01      9.75 o 
   2   2  58      241.63      300.62     21.30 o 
   3   2  58        5.57        0.04      8.52 o 
   4   2  58       97.82      125.11     15.16 o 
   5   2  58      217.51      195.56     16.39 o 
   6   2  58      114.35      123.86     21.62 o 
   0   3  58      179.65      182.27     22.45 o 
   1   3  58       17.68       14.31     10.62 o 
   2   3  58      189.12      200.89     22.07 o 
   3   3  58      135.66      198.96     22.57 o 
   4   3  58       17.86       22.75     12.85 o 
   5   3  58       74.94       82.50     12.39 o 
   0   4  58       37.72       77.85     20.48 o 
   1   4  58       12.92       23.62     10.33 o 
   2   4  58       75.56       96.57     14.83 o 
   3   4  58       23.57       20.06     11.66 o 
   4   4  58       16.62       13.82     11.48 o 
   2   0  59      333.28      307.50     32.95 o 
   4   0  59       10.49       13.14     10.98 o 
   6   0  59       74.47      118.59     37.73 o 
   1   1  59      103.05       91.78     11.81 o 
   2   1  59       69.20       82.45     12.21 o 
   3   1  59        2.85       -1.62      7.55 o 
   4   1  59      108.62      116.05     14.56 o 
   5   1  59        4.76       17.26      8.52 o 
   6   1  59       72.24      127.32     22.46 o 
   1   2  59       44.77       41.34     10.12 o 
   2   2  59       10.37       19.82     10.29 o 
   3   2  59       25.50       22.41      9.88 o 
   4   2  59      122.41      166.54     19.41 o 
   5   2  59        7.09       14.12      8.88 o 
   6   2  59       22.58        7.06     13.17 o 
   1   3  59      114.06      154.86     16.98 o 
   2   3  59       61.54       76.64     13.25 o 
   3   3  59      182.65      261.33     20.34 o 
   4   3  59      143.02      140.35     17.30 o 
   5   3  59       32.56       38.38     14.84 o 
   1   4  59       66.03       87.14     13.57 o 
   2   4  59        0.36       -0.25     10.58 o 
   3   4  59       20.24       22.18     12.30 o 
   0   0  60      441.72      406.24     50.81 o 
   2   0  60       51.12       67.63     18.86 o 
   4   0  60       34.98       31.92     16.54 o 
   6   0  60        7.36       18.46     23.03 o 
   0   1  60        8.19       11.55     15.04 o 
   1   1  60       11.32       24.68      8.92 o 
   2   1  60       10.94       17.27     10.00 o 
   3   1  60       38.54       35.18     10.21 o 
   4   1  60      136.25      154.68     16.51 o 
   5   1  60      276.79      292.88     18.72 o 
   6   1  60       28.43       47.12     16.57 o 
   0   2  60       40.48       21.57     16.70 o 
   1   2  60       15.76       18.26     10.33 o 
   2   2  60       26.85       55.57     12.51 o 
   3   2  60       14.49       19.00      9.99 o 
   4   2  60       85.75      107.82     15.20 o 
   5   2  60      182.97      221.81     17.61 o 
   6   2  60       48.70       36.93     15.61 o 
   0   3  60      139.80      196.71     23.80 o 
   1   3  60      255.51      309.20     38.79 o 
   2   3  60       27.31       44.78     14.02 o 
   3   3  60      101.06      144.83     16.13 o 
   4   3  60      101.69      136.30     19.29 o 
   5   3  60       50.21       43.29     11.05 o 
   0   4  60      131.21      134.31     22.43 o 
   1   4  60       43.12       62.09     13.77 o 
   2   4  60       34.24       52.61     13.35 o 
   3   4  60        6.07        7.21     11.22 o 
   2   0  61       31.09       59.81     20.11 o 
   4   0  61       10.83       14.34     11.23 o 
   6   0  61       37.54       10.73     25.49 o 
   1   1  61       13.12       36.49      9.96 o 
   2   1  61       36.16       18.95     10.76 o 
   3   1  61       48.12       56.18     11.02 o 
   4   1  61        1.90        8.51      9.67 o 
   5   1  61       24.25       33.58      9.55 o 
   6   1  61        2.92        3.98     12.74 o 
   1   2  61        1.15       -2.82     10.63 o 
   2   2  61       23.78       18.72     10.88 o 
   3   2  61        3.01       11.46     10.44 o 
   4   2  61        6.47       10.52     11.79 o 
   5   2  61       92.78      113.41     13.06 o 
   1   3  61       59.32       69.68     15.41 o 
   2   3  61       45.68       45.52     12.20 o 
   3   3  61       55.83       60.11     12.78 o 
   4   3  61        4.24       30.43     12.10 o 
   1   4  61        3.93       11.47     13.62 o 
   2   4  61       52.97       42.88     13.21 o 
   3   4  61       32.69       23.38     12.55 o 
   0   0  62       35.27       16.07     20.98 o 
   2   0  62      126.88      141.60     57.98 o 
   4   0  62      223.13      321.69     27.49 o 
   6   0  62       11.98       25.22     27.10 o 
   0   1  62       72.89       93.58     21.49 o 
   1   1  62       54.00       45.53     11.90 o 
   2   1  62       35.54       29.41     11.04 o 
   3   1  62      199.18      210.86     18.14 o 
   4   1  62       25.50       23.42     10.80 o 
   5   1  62        8.20        8.88      9.56 o 
   6   1  62        2.31       -5.72     13.42 o 
   0   2  62       13.31       22.71     22.21 o 
   1   2  62        2.95        5.29     11.04 o 
   2   2  62        6.10        3.34      9.88 o 
   3   2  62       47.61       19.71     11.63 o 
   4   2  62       19.57       28.96     11.31 o 
   5   2  62      101.32      110.69     13.72 o 
   0   3  62      106.08       79.87     22.27 o 
   1   3  62      238.51      250.19     22.52 o 
   2   3  62       62.98       74.75     16.16 o 
   3   3  62      192.23      236.41     25.67 o 
   4   3  62      113.50      115.16     16.43 o 
   0   4  62        0.07       -1.51     14.93 o 
   1   4  62       10.99       28.71     14.59 o 
   2   4  62       24.65       17.86     12.48 o 
   2   0  63        2.69        7.05     14.51 o 
   4   0  63      173.03      227.75     28.31 o 
   6   0  63      193.17      139.44     43.95 o 
   1   1  63       76.27       79.90     13.41 o 
   2   1  63        3.11        8.67     10.48 o 
   3   1  63        4.47       15.90      9.78 o 
   4   1  63        2.68       20.63     10.95 o 
   5   1  63      127.18      130.45     14.13 o 
   1   2  63       12.97       21.04     12.23 o 
   2   2  63       15.67       24.22     13.90 o 
   3   2  63      234.34      273.67     23.42 o 
   4   2  63      134.18      128.81     16.84 o 
   5   2  63        3.99       18.83     10.06 o 
   1   3  63      217.83      218.89     30.87 o 
   2   3  63       15.36        6.37     14.54 o 
   3   3  63      133.79      173.45     21.30 o 
   4   3  63       78.68       92.35     15.97 o 
   1   4  63       53.33       42.50     15.54 o 
   0   0  64      374.63      508.90     59.28 o 
   2   0  64       18.27       37.87     16.97 o 
   4   0  64      127.53      136.28     23.01 o 
   0   1  64        2.81       -6.09     14.35 o 
   1   1  64        1.80        5.00      9.74 o 
   2   1  64        7.22       18.05     10.77 o 
   3   1  64       83.91       84.31     24.32 o 
   4   1  64       82.60       78.90     15.99 o 
   5   1  64       20.31       26.04     10.26 o 
   0   2  64      762.14      789.32     55.55 o 
   1   2  64       33.26       28.70     13.01 o 
   2   2  64      145.09      167.52     30.54 o 
   3   2  64        5.73       17.76     11.85 o 
   4   2  64      165.06      182.94     31.43 o 
   5   2  64       98.98      148.53     15.62 o 
   0   3  64       27.06       25.18     20.73 o 
   1   3  64       26.20       50.10     16.74 o 
   2   3  64        2.51        5.84     12.52 o 
   3   3  64       22.62       34.39     12.19 o 
   0   4  64      129.81      156.60     87.41 o 
   2   0  65       82.60      114.73     64.31 o 
   4   0  65       11.08       27.70     30.80 o 
   1   1  65       19.09       25.31     12.88 o 
   2   1  65        3.17        9.75     11.51 o 
   3   1  65        8.36        8.67     11.16 o 
   4   1  65       59.55      102.49     15.59 o 
   5   1  65      105.87      136.81     15.36 o 
   1   2  65       77.60       85.58     20.02 o 
   2   2  65       11.80       22.14     14.10 o 
   3   2  65      121.88      178.17     22.69 o 
   4   2  65       76.16      125.08     31.73 o 
   1   3  65        4.07       17.02     19.82 o 
   2   3  65       29.07       34.52     14.33 o 
   3   3  65      126.13      149.63     17.21 o 
   0   0  66       17.32       -4.07     21.18 o 
   2   0  66       37.34       53.75     39.69 o 
   4   0  66        4.21       12.63     14.65 o 
   0   1  66        0.45       -8.56     15.45 o 
   1   1  66       29.15       31.14     12.65 o 
   2   1  66        4.19       13.82     11.46 o 
   3   1  66        5.96       10.58     14.17 o 
   4   1  66        7.45       11.73     11.58 o 
   5   1  66      142.98      214.79     40.42 o 
   0   2  66      120.65      138.47     26.18 o 
   1   2  66       36.47       50.00     19.96 o 
   2   2  66       23.44       47.71     16.65 o 
   3   2  66       52.55       65.99     15.11 o 
   4   2  66       10.81       16.49     11.57 o 
   0   3  66        2.96       25.97     20.50 o 
   1   3  66        6.33       10.38     15.93 o 
   2   3  66        2.56       -6.40     12.12 o 
   2   0  67       31.97       46.34     19.02 o 
   4   0  67       11.80        8.88     14.89 o 
   1   1  67       38.94       42.07     15.77 o 
   2   1  67       49.85       42.11     13.75 o 
   3   1  67       34.70       37.13     13.24 o 
   4   1  67      215.29      239.77     23.63 o 
   1   2  67       37.36       25.73     18.73 o 
   2   2  67        6.25        3.80     13.76 o 
   3   2  67       18.24       23.27     15.45 o 
   4   2  67      141.18      156.50     29.75 o 
   1   3  67        0.67       -5.60     15.09 o 
   2   3  67        1.55       11.26     16.09 o 
   0   0  68        4.10       24.58     23.07 o 
   2   0  68       87.53       87.98     29.12 o 
   4   0  68        9.17       11.96     22.56 o 
   0   1  68       14.98       23.90     18.48 o 
   1   1  68        0.39        0.80     16.43 o 
   2   1  68      222.97      298.00     25.21 o 
   3   1  68      116.18      115.32     17.07 o 
   4   1  68      109.03      210.21     22.93 o 
   0   2  68      429.17      439.72     42.03 o 
   1   2  68       63.66       88.75     22.71 o 
   2   2  68       59.04       40.56     16.56 o 
   3   2  68       48.08       47.69     17.01 o 
   0   3  68       60.36       67.34     23.51 o 
   1   3  68       33.86       36.27     21.48 o 
   2   0  69      119.05      242.38     33.62 o 
   4   0  69        7.97       19.53     16.56 o 
   1   1  69       50.00       39.12     20.04 o 
   2   1  69       53.41       98.98     17.64 o 
   3   1  69      104.87      194.71     27.67 o 
   4   1  69       32.92       62.06     16.28 o 
   1   2  69       33.62       38.19     27.99 o 
   2   2  69      145.04      156.99     40.25 o 
   3   2  69        3.47       -1.69     14.12 o 
   0   0  70       22.65      100.13     33.89 o 
   2   0  70       25.69       39.60     19.98 o 
   0   1  70      123.63      183.15     29.68 o 
   1   1  70      162.78      152.86     31.05 o 
   2   1  70        3.76       30.51     13.47 o 
   3   1  70      250.94      345.01     27.26 o 
   0   2  70        7.76       -2.75     17.96 o 
   1   2  70        2.14       -2.78     18.21 o 
   2   2  70       30.15       32.12     17.15 o 
   2   0  71       24.77       39.08     20.39 o 
   1   1  71      108.57      159.39     54.81 o 
   2   1  71      127.77      159.62     21.82 o 
   3   1  71      123.39      184.98     22.08 o 
   1   2  71        6.06       -3.03     18.94 o 
   0   0  72       57.34       61.57     31.88 o 
   2   0  72       24.41       48.59     21.59 o 
   0   1  72      158.92      150.45     27.51 o 
   1   1  72       28.86       77.52     22.28 o 
   2   1  72       45.33       70.39     19.15 o 
   2   0  73      152.35      189.23     50.30 o 
   1   1  73       23.75       23.93     18.82 o 
   0   0  74      153.39      180.32     42.67 o 
                                                 
